# Supplementary material for: Identification of potentially oncogenic alterations from tumor-only samples reveals Fanconi anemia pathway mutations in bladder carcinomas
Source: NPJ Genom Med. 2017 Oct 3;2:29. doi: 10.1038/s41525-017-0032-5 (PMC5677944; doi:10.1038/s41525-017-0032-5)
Supplement: Supplementary file 3 — Supplementary Table 1 [file 41525_2017_32_MOESM3_ESM.xlsx]

## Sheet: 1a. Cancer type
Cancer	Abbreviation	Total cases	# paired	# paired frozen	# paired FFPE	# Hypermutator	# Unpaired	# in fig 1	# in fig 2 on	References
Bladder urothelial carcinoma	BLCA	120	120	120	0	0	0	120	100	33
Brain lower grade glioma	LGG	512	512	512	0	0	0	286	492	34
Lung adenocarcinoma	LUAD	194	194	185	9	0	0	185	165	35
Skin cutaneous melanoma	SKCM	337	337	337	0	0	0	337	317	36
Stomach adenocarcinoma	STAD	280	280	219	0	61	0	219	199	37
Glioblastoma multiforme	GBM	184	184	184	0	0	0	104	176	32
Pediatric glioma	Ped.Glioma	142	74	74	0	0	68	74	54	14,16,19,20,27
	Total		1701		9	61	68
	Total samples	1769
									all cancers had 20 samples in the training set

## Sheet: 1b. Training set size Fscore 
Cancer	Average Fscore	Standard Deviation	Number cases in training set
BLCA	0.576146	0.222319	1
LGG	0.363503	0.145047	1
LUAD	0.456558	0.0791623	1
SKCM	0.438058	0.312927	1
STAD	0.587113	0.20479	1
GBM	0.328094	0.173742	1
Ped.Glioma	0.169756	0.156759	1
BLCA	0.637116	0.10553	2
LGG	0.393907	0.106555	2
LUAD	0.599844	0.150068	2
SKCM	0.788395	0.106493	2
STAD	0.619636	0.107443	2
GBM	0.606995	0.121738	2
Ped.Glioma	0.281372	0.161765	2
BLCA	0.721121	0.0507111	3
LGG	0.418872	0.145044	3
LUAD	0.546765	0.176046	3
SKCM	0.828945	0.0238105	3
STAD	0.650717	0.0961945	3
GBM	0.664571	0.0380994	3
Ped.Glioma	0.319642	0.0740023	3
BLCA	0.714239	0.0533367	4
LGG	0.419609	0.118927	4
LUAD	0.641733	0.11132	4
SKCM	0.829359	0.0699704	4
STAD	0.635841	0.0298754	4
GBM	0.634109	0.0616497	4
Ped.Glioma	0.349884	0.0703785	4
BLCA	0.752747	0.0826723	5
LGG	0.458102	0.0649908	5
LUAD	0.700983	0.0909573	5
SKCM	0.858936	0.0680666	5
STAD	0.710943	0.10262	5
GBM	0.691085	0.0276231	5
Ped.Glioma	0.364744	0.0934169	5
BLCA	0.826431	0.026652	10
LGG	0.543916	0.0255182	10
LUAD	0.791815	0.0218885	10
SKCM	0.885834	0.0560684	10
STAD	0.722525	0.0931252	10
GBM	0.721764	0.0188612	10
Ped.Glioma	0.4338	0.0789891	10
BLCA	0.856915	0.0149389	20
LGG	0.574742	0.0763653	20
LUAD	0.760027	0.068885	20
SKCM	0.896979	0.0149651	20
STAD	0.768505	0.0879221	20
GBM	0.720148	0.00723489	20
Ped.Glioma	0.428078	0.0541521	20
Ped.Glioma	0.412473	0.0905765	29
BLCA	0.856412	0.00887345	30
LGG	0.570582	0.0440218	30
LUAD	0.809199	0.0365368	30
SKCM	0.905245	0.0103345	30
STAD	0.806089	0.046699	30
GBM	0.736436	0.0103614	30
BLCA	0.871496	0.0094639	40
LGG	0.597063	0.0404207	40
LUAD	0.83701	0.012526	40
SKCM	0.9078	0.0147737	40
STAD	0.826231	0.0656461	40
GBM	0.740233	0.00660761	40
BLCA	0.87136	0.00620979	50
LGG	0.605818	0.0121999	50
LUAD	0.830712	0.0223128	50
SKCM	0.916002	0.0110804	50
STAD	0.83607	0.0404121	50
GBM	0.748024	0.00267733	50
