# Supplementary material for: Identification of potentially oncogenic alterations from tumor-only samples reveals Fanconi anemia pathway mutations in bladder carcinomas
Source: NPJ Genom Med. 2017 Oct 3;2:29. doi: 10.1038/s41525-017-0032-5 (PMC5677944; doi:10.1038/s41525-017-0032-5)
Supplement: Supplementary file 4 — Supplementary Table 2 [file 41525_2017_32_MOESM4_ESM.xlsx]

## Sheet: a. counts_nonstandard
Cancer	Count	Race
BLCA	5
BLCA	1	[Not Evaluated]
BLCA	8	ASIAN
BLCA	6	BLACK OR AFRICAN AMERICAN
BLCA	100	WHITE
LGG	3
LGG	1	[Not Evaluated]
LGG	1	[Unknown]
LGG	1	AMERICAN INDIAN OR ALASKA NATIVE
LGG	1	ASIAN
LGG	12	BLACK OR AFRICAN AMERICAN
LGG	267	WHITE
LUAD	45
LUAD	1	ASIAN
LUAD	5	BLACK OR AFRICAN AMERICAN
LUAD	134	WHITE
SKCM	7	ASIAN
SKCM	1	BLACK OR AFRICAN AMERICAN
SKCM	329	WHITE
STAD	30
STAD	57	ASIAN
STAD	2	BLACK OR AFRICAN AMERICAN
STAD	130	WHITE
Ped.Glioma	6	.
Ped.Glioma	2	Asian
Ped.Glioma	1	Asian & White
Ped.Glioma	16	Black
Ped.Glioma	1	Mixed
Ped.Glioma	2	Multiple (NOS)
Ped.Glioma	1	N/A
Ped.Glioma	3	Other
Ped.Glioma	42	White
GBM	3	ASIAN
GBM	6	BLACK OR AFRICAN AMERICAN
GBM	92	WHITE

## Sheet: b. counts_standard
Cancer	Count	Race
BLCA	100	white
BLCA	6	black
BLCA	8	asian
LGG	267	white
LGG	12	black
LGG	1	asian
LGG	1	a.i. or a.n.
LUAD	134	white
LUAD	5	black
LUAD	1	asian
SKCM	329	white
SKCM	7	asian
SKCM	1	black
STAD	57	asian
STAD	130	white
STAD	2	black
Ped.Glioma	16	black
Ped.Glioma	42	white
Ped.Glioma	2	asian
GBM	92	white
GBM	6	black
GBM	3	asian

## Sheet: c. performance_metrics
Cancer	Test set race	Valid set race	Num. valid case	Sensitivity	Specificity	Pos.Pred.Value	Neg.Pred.Value	Prevalence	Accuracy	False.Pos.Rate	False.Disc.Rate	AUC	Fscore	TP	TN	FP	FN	Total	Round						order_fig
Ped.Glioma	white	black	16	0.240541	0.995555	0.618056	0.977697	0.0290355	0.973633	0.00444516	0.381944	0.964806	0.346304	89	12318	55	281	12743	1						.
Ped.Glioma	white	black	16	0.316216	0.995312	0.668571	0.97987	0.0290355	0.975594	0.00468763	0.331429	0.95115	0.429358	117	12315	58	253	12743	2						.
Ped.Glioma	white	black	16	0.248649	0.996201	0.661871	0.977944	0.0290355	0.974496	0.00379859	0.338129	0.953383	0.361493	92	12326	47	278	12743	3						.
Ped.Glioma	white	black	16	0.235135	0.995312	0.6	0.977536	0.0290355	0.97324	0.00468763	0.4	0.946594	0.337864	87	12315	58	283	12743	4						.
Ped.Glioma	white	black	16	0.221622	0.995716	0.607407	0.977157	0.0290355	0.97324	0.00428352	0.392593	0.9656	0.324752	82	12320	53	288	12743	5						.
Ped.Glioma	white	white	22	0.392857	0.996319	0.518868	0.99388	0.0100029	0.990283	0.00368072	0.481132	0.973851	0.447154	55	13805	51	85	13996	1						.
Ped.Glioma	white	white	22	0.470588	0.992614	0.378698	0.994923	0.00947603	0.987667	0.00738604	0.621302	0.97959	0.419672	64	14111	105	72	14352	2						.
Ped.Glioma	white	white	22	0.409091	0.993676	0.377622	0.994453	0.0092925	0.988244	0.00632417	0.622378	0.955072	0.392727	54	13984	89	78	14205	3						.
Ped.Glioma	white	white	22	0.45283	0.986515	0.220183	0.995358	0.00833814	0.982065	0.0134849	0.779817	0.936623	0.296296	72	18655	255	87	19069	4						.
Ped.Glioma	white	white	22	0.378788	0.99396	0.37037	0.994172	0.0092925	0.988244	0.00603993	0.62963	0.954956	0.374532	50	13988	85	82	14205	5						.
BLCA	white	asian	8	0.917929	0.945455	0.691722	0.988558	0.117647	0.942216	0.0545455	0.308278	0.978929	0.788931	727	5616	324	65	6732	1						.
BLCA	white	asian	8	0.867424	0.952525	0.708978	0.98178	0.117647	0.942513	0.0474747	0.291022	0.97772	0.780239	687	5658	282	105	6732	2						.
BLCA	white	asian	8	0.892677	0.950337	0.705589	0.985166	0.117647	0.943553	0.0496633	0.294411	0.978972	0.788183	707	5645	295	85	6732	3						.
BLCA	white	asian	8	0.79798	0.959596	0.724771	0.972696	0.117647	0.940582	0.040404	0.275229	0.97533	0.759615	632	5700	240	160	6732	4						.
BLCA	white	asian	8	0.809343	0.957912	0.719416	0.974148	0.117647	0.940434	0.0420875	0.280584	0.97534	0.761735	641	5690	250	151	6732	5						.
BLCA	white	black	6	0.831366	0.957935	0.722874	0.977293	0.116595	0.943177	0.0420654	0.277126	0.977412	0.773333	493	4304	189	100	5086	1						.
BLCA	white	black	6	0.854975	0.955041	0.715092	0.980352	0.116595	0.943374	0.0449588	0.284908	0.976409	0.778802	507	4291	202	86	5086	2						.
BLCA	white	black	6	0.851602	0.956377	0.720399	0.979932	0.116595	0.94416	0.0436234	0.279601	0.978416	0.780526	505	4297	196	88	5086	3						.
BLCA	white	black	6	0.946037	0.937903	0.667857	0.992463	0.116595	0.938852	0.0620966	0.332143	0.981056	0.782973	561	4214	279	32	5086	4						.
BLCA	white	black	6	0.893761	0.944135	0.678617	0.985366	0.116595	0.938262	0.0558647	0.321383	0.978871	0.77147	530	4242	251	63	5086	5						.
BLCA	white	white	80	0.921844	0.964388	0.813018	0.98657	0.143817	0.958269	0.0356122	0.186982	0.985973	0.864018	9318	58033	2143	790	70284	1						.
BLCA	white	white	80	0.92125	0.964438	0.813133	0.98647	0.143817	0.958227	0.0355624	0.186867	0.986112	0.863822	9312	58036	2140	796	70284	2						.
BLCA	white	white	80	0.925246	0.962045	0.810108	0.986584	0.148939	0.956564	0.0379552	0.189892	0.98555	0.863857	9778	58095	2292	790	70955	3						.
BLCA	white	white	80	0.914192	0.962098	0.810212	0.98446	0.150375	0.954894	0.0379016	0.189788	0.985694	0.859067	9759	58028	2286	916	70989	4						.
BLCA	white	white	80	0.926949	0.962442	0.812003	0.986891	0.148939	0.957156	0.0375578	0.187997	0.985577	0.865677	9796	58119	2268	772	70955	5						.
LGG	white	black	12	0.570621	0.989241	0.492683	0.992115	0.0179823	0.981713	0.0107594	0.507317	0.979174	0.528796	101	9562	104	76	9843	1						.
LGG	white	black	12	0.610169	0.988827	0.5	0.992833	0.0179823	0.982018	0.0111732	0.5	0.97832	0.549618	108	9558	108	69	9843	2						.
LGG	white	black	12	0.491525	0.994413	0.617021	0.990724	0.0179823	0.98537	0.00558659	0.382979	0.976446	0.54717	87	9612	54	90	9843	3						.
LGG	white	black	12	0.689266	0.987689	0.506224	0.994272	0.0179823	0.982322	0.0123112	0.493776	0.980319	0.583732	122	9547	119	55	9843	4						.
LGG	white	black	12	0.248588	0.998241	0.721311	0.986404	0.0179823	0.984761	0.00175874	0.278689	0.979846	0.369748	44	9649	17	133	9843	5						.
LGG	white	white	247	0.636734	0.991347	0.585871	0.993005	0.0188621	0.984659	0.0086527	0.414129	0.982723	0.610244	2347	190073	1659	1339	195418	1						.
LGG	white	white	247	0.519533	0.994546	0.647178	0.990783	0.018893	0.985571	0.00545418	0.352822	0.98198	0.576373	1915	190369	1044	1771	195099	2						.
LGG	white	white	247	0.587131	0.992254	0.589409	0.992181	0.0185869	0.984724	0.00774606	0.410591	0.9829	0.588268	2126	189713	1481	1495	194815	3						.
LGG	white	white	247	0.601767	0.992908	0.616407	0.992461	0.0185869	0.985638	0.00709227	0.383593	0.983424	0.608999	2179	189838	1356	1442	194815	4						.
LGG	white	white	247	0.626967	0.991598	0.58924	0.99282	0.0188621	0.98472	0.00840235	0.41076	0.982282	0.607518	2311	190121	1611	1375	195418	5						.
LUAD	white	black	5	0.880096	0.965456	0.729622	0.987016	0.095774	0.957281	0.0345441	0.270378	0.98292	0.797826	367	3801	136	50	4354	1						.
LUAD	white	black	5	0.479616	0.993396	0.884956	0.947432	0.095774	0.944189	0.00660401	0.115044	0.98339	0.622084	200	3911	26	217	4354	2						.
LUAD	white	black	5	0.805755	0.975108	0.774194	0.979337	0.095774	0.958888	0.024892	0.225806	0.98253	0.789659	336	3839	98	81	4354	3						.
LUAD	white	black	5	0.733813	0.975108	0.757426	0.971899	0.095774	0.951998	0.024892	0.242574	0.978836	0.745432	306	3839	98	111	4354	4						.
LUAD	white	black	5	0.376499	0.996698	0.923529	0.937859	0.095774	0.937299	0.00330201	0.0764706	0.98297	0.534923	157	3924	13	260	4354	5						.
LUAD	white	white	114	0.762888	0.975338	0.792357	0.970883	0.109814	0.952008	0.0246624	0.207643	0.980754	0.777343	7651	79293	2005	2378	91327	1						.
LUAD	white	white	114	0.76473	0.977145	0.797933	0.972371	0.105557	0.954724	0.0228545	0.202067	0.981497	0.780979	7333	79396	1857	2256	90842	2						.
LUAD	white	white	114	0.814585	0.971643	0.773744	0.977787	0.106385	0.954934	0.0283575	0.226256	0.982965	0.79364	7886	79013	2306	1795	91000	3						.
LUAD	white	white	114	0.745749	0.977168	0.795135	0.970008	0.10621	0.952589	0.0228323	0.204865	0.981909	0.769651	7192	79304	1853	2452	90801	4						.
LUAD	white	white	114	0.835348	0.969527	0.765452	0.980183	0.106385	0.955253	0.0304726	0.234548	0.983051	0.798874	8087	78841	2478	1594	91000	5						.
SKCM	white	asian	7	0.852399	0.958067	0.52381	0.991732	0.0513355	0.952643	0.0419329	0.47619	0.978751	0.648876	231	4798	210	40	5279	1						.
SKCM	white	asian	7	0.96679	0.935304	0.447099	0.998082	0.0513355	0.93692	0.0646965	0.552901	0.979554	0.611435	262	4684	324	9	5279	2						.
SKCM	white	asian	7	0.933579	0.94389	0.473783	0.996207	0.0513355	0.94336	0.0561102	0.526217	0.979221	0.628571	253	4727	281	18	5279	3						.
SKCM	white	asian	7	0.937269	0.947085	0.489403	0.996429	0.0513355	0.946581	0.0529153	0.510597	0.980641	0.643038	254	4743	265	17	5279	4						.
SKCM	white	asian	7	0.878229	0.957468	0.527716	0.993165	0.0513355	0.9534	0.0425319	0.472284	0.981323	0.65928	238	4795	213	33	5279	5						.
SKCM	white	white	309	0.902671	0.960942	0.901646	0.961376	0.284008	0.944393	0.0390577	0.0983537	0.98085	0.902158	73880	198277	8059	7966	288182	1						.
SKCM	white	white	309	0.925114	0.957353	0.893998	0.970486	0.279947	0.948328	0.0426466	0.106002	0.982437	0.90929	74369	197951	8818	6020	287158	2						.
SKCM	white	white	309	0.913696	0.955726	0.886448	0.966969	0.274454	0.944191	0.044274	0.113552	0.981673	0.899865	71250	197021	9127	6730	284128	3						.
SKCM	white	white	309	0.923583	0.956863	0.89051	0.970556	0.275298	0.947701	0.0431374	0.10949	0.98274	0.906745	72142	196752	8870	5969	283733	4						.
SKCM	white	white	309	0.909772	0.95738	0.889803	0.965577	0.274454	0.944314	0.0426199	0.110197	0.981596	0.899677	70944	197362	8786	7036	284128	5						.
STAD	asian	asian	37	0.842904	0.975105	0.885961	0.964351	0.186632	0.950432	0.0248952	0.114039	0.984869	0.863896	5446	27457	701	1015	34619	1						3
STAD	asian	asian	37	0.905938	0.960162	0.652717	0.991968	0.0763402	0.956023	0.0398381	0.347283	0.985327	0.758758	2090	26801	1112	217	30220	2						3
STAD	asian	asian	37	0.852544	0.972391	0.883982	0.963932	0.197913	0.948672	0.0276092	0.116018	0.984043	0.867979	6065	28035	796	1049	35945	3						3
STAD	asian	asian	37	0.773732	0.984897	0.922602	0.949259	0.188755	0.945039	0.0151026	0.0773983	0.984602	0.841634	5078	27781	426	1485	34770	4						3
STAD	asian	asian	37	0.858138	0.971587	0.881829	0.96518	0.198124	0.94911	0.0284129	0.118171	0.984689	0.869822	6037	27664	809	998	35508	5						3
STAD	asian	white	130	0.870024	0.976127	0.7713	0.987828	0.0847033	0.96714	0.0238732	0.2287	0.987077	0.817693	7912	95923	2346	1182	107363	1						4
STAD	asian	white	130	0.768749	0.986435	0.839861	0.978766	0.0847033	0.967996	0.0135648	0.160139	0.986981	0.802733	6991	96936	1333	2103	107363	2						4
STAD	asian	white	130	0.91247	0.969115	0.732198	0.991711	0.0847033	0.964317	0.0308846	0.267802	0.98831	0.812454	8298	95234	3035	796	107363	3						4
STAD	asian	white	130	0.842534	0.979699	0.793414	0.985344	0.0847033	0.96808	0.0203014	0.206586	0.986823	0.817236	7662	96274	1995	1432	107363	4						4
STAD	asian	white	130	0.867715	0.976259	0.771811	0.987616	0.0847033	0.967065	0.023741	0.228189	0.986385	0.816958	7891	95936	2333	1203	107363	5						4
STAD	white	asian	57	0.803312	0.981261	0.886489	0.96477	0.154102	0.953839	0.0187386	0.113511	0.984369	0.842853	6404	42940	820	1568	51732	1						2
STAD	white	asian	57	0.868916	0.969059	0.836493	0.97595	0.154102	0.953626	0.0309415	0.163507	0.985638	0.852396	6927	42406	1354	1045	51732	2						2
STAD	white	asian	57	0.787632	0.982861	0.893299	0.962128	0.154102	0.952776	0.0171389	0.106701	0.983997	0.837144	6279	43010	750	1693	51732	3						2
STAD	white	asian	57	0.788384	0.98181	0.887586	0.962218	0.154102	0.952003	0.0181901	0.112414	0.983491	0.835049	6285	42964	796	1687	51732	4						2
STAD	white	asian	57	0.790266	0.979616	0.875973	0.962461	0.154102	0.950437	0.0203839	0.124027	0.982346	0.830915	6300	42868	892	1672	51732	5						2
STAD	white	white	110	0.794599	0.985516	0.843888	0.979876	0.0896985	0.968391	0.0144844	0.156112	0.986854	0.818502	6503	81852	1203	1681	91239	1						1
STAD	white	white	110	0.806386	0.984303	0.837328	0.980671	0.0910744	0.968099	0.0156975	0.162672	0.986443	0.821566	6743	82143	1310	1619	91815	2						1
STAD	white	white	110	0.771895	0.986293	0.843202	0.978391	0.0871724	0.967603	0.0137075	0.156798	0.986496	0.805974	6152	82314	1144	1818	91428	3						1
STAD	white	white	110	0.756229	0.987168	0.84415	0.977808	0.0841721	0.967729	0.012832	0.15585	0.986264	0.797775	5736	81469	1059	1849	90113	4						1
STAD	white	white	110	0.872771	0.977052	0.773151	0.988466	0.082242	0.968476	0.0229476	0.226849	0.988451	0.819947	6462	80727	1896	942	90027	5						1
GBM	white	black	6	0.234201	0.997708	0.875	0.950036	0.064124	0.948749	0.00229241	0.125	0.936288	0.369501	63	3917	9	206	4195	1						2
GBM	white	black	6	0.613383	0.977585	0.652174	0.973617	0.064124	0.954231	0.0224147	0.347826	0.966757	0.632184	165	3838	88	104	4195	2						2
GBM	white	black	6	0.360595	0.99516	0.836207	0.957833	0.064124	0.95447	0.00483953	0.163793	0.960024	0.503896	97	3907	19	172	4195	3						2
GBM	white	black	6	0.550186	0.988793	0.770833	0.969773	0.064124	0.960667	0.0112073	0.229167	0.964823	0.642082	148	3882	44	121	4195	4						2
GBM	white	black	6	0.434944	0.988538	0.722222	0.962311	0.064124	0.953039	0.011462	0.277778	0.960894	0.542923	117	3881	45	152	4195	5						2
GBM	white	white	71	0.896834	0.9571	0.607753	0.992074	0.069002	0.952941	0.0429	0.392247	0.981608	0.724522	2634	37927	1700	303	42564	1						1
GBM	white	white	71	0.808077	0.972136	0.689155	0.985132	0.0710171	0.960485	0.0278635	0.310845	0.975789	0.743893	2421	38099	1092	575	42187	2						1
GBM	white	white	71	0.872789	0.960875	0.625091	0.990202	0.0695446	0.954749	0.0391255	0.374909	0.979509	0.72846	2566	37796	1539	374	42275	3						1
GBM	white	white	71	0.810611	0.972214	0.69564	0.984968	0.0726534	0.960473	0.0277862	0.30436	0.976981	0.748738	2521	38593	1103	589	42806	4						1
GBM	white	white	71	0.759406	0.976812	0.715485	0.981438	0.0713109	0.961309	0.023188	0.284515	0.977929	0.736792	2301	38545	915	729	42490	5						1
