# Supplementary material for: Identification of potentially oncogenic alterations from tumor-only samples reveals Fanconi anemia pathway mutations in bladder carcinomas
Source: NPJ Genom Med. 2017 Oct 3;2:29. doi: 10.1038/s41525-017-0032-5 (PMC5677944; doi:10.1038/s41525-017-0032-5)
Supplement: Supplementary file 5 — Supplementary Table 3 [file 41525_2017_32_MOESM5_ESM.xlsx]

## Sheet: Institution
Cancer	Test set institution	Valid set institution	Num. valid case	Sensitivity	Specificity	Pos.Pred.Value	Neg.Pred.Value	Prevalence	Accuracy	False.Pos.Rate	False.Disc.Rate	AUC	Fscore	TP	TN	FP	FN	Total	ML.Round
Ped.Glioma	PCGP	ICR	6	0.0441176	0.999504	0.6	0.984131	0.0165813	0.983663	0.000495909	0.4	0.957233	0.0821918	3	4031	2	65	4101	1
Ped.Glioma	PCGP	ICR	6	0.514706	0.988594	0.432099	0.991791	0.0165813	0.980736	0.0114059	0.567901	0.96807	0.469799	35	3987	46	33	4101	1
Ped.Glioma	PCGP	ICR	6	0.147059	0.998512	0.625	0.985802	0.0165813	0.984394	0.00148773	0.375	0.966552	0.238095	10	4027	6	58	4101	1
Ped.Glioma	PCGP	ICR	6	0.161765	0.999256	0.785714	0.986053	0.0165813	0.985369	0.000743863	0.214286	0.912857	0.268293	11	4030	3	57	4101	1
Ped.Glioma	PCGP	ICR	6	0.0882353	0.999504	0.75	0.984852	0.0165813	0.984394	0.000495909	0.25	0.942465	0.157895	6	4031	2	62	4101	1
Ped.Glioma	PCGP	PCGP	48	0.312595	0.992297	0.415323	0.98802	0.0172027	0.980605	0.00770273	0.584677	0.95487	0.35671	206	37359	290	453	38308	1
Ped.Glioma	PCGP	PCGP	48	0.274351	0.994736	0.497059	0.986355	0.0186108	0.981329	0.00526429	0.502941	0.962452	0.353556	169	32312	171	447	33099	1
Ped.Glioma	PCGP	PCGP	48	0.72987	0.959233	0.156024	0.997101	0.0102203	0.956889	0.0407671	0.843976	0.965807	0.257091	281	35765	1520	104	37670	1
Ped.Glioma	PCGP	PCGP	48	0.342715	0.992861	0.468326	0.987998	0.0180191	0.981146	0.00713939	0.531674	0.960095	0.395793	207	32681	235	397	33520	1
Ped.Glioma	PCGP	PCGP	48	0.440191	0.990772	0.475862	0.98936	0.0186779	0.980488	0.00922834	0.524138	0.972851	0.457332	276	32638	304	351	33569	1
GBM	Wang	Wang	18	0.525316	0.981263	0.514463	0.982046	0.0364167	0.964659	0.018737	0.485537	0.950979	0.519833	249	12307	235	225	13016	2
GBM	Wang	Wang	18	0.576108	0.98104	0.556797	0.982449	0.0397032	0.964963	0.0189596	0.443203	0.956161	0.566288	299	12315	238	220	13072	2
GBM	Wang	Wang	18	0.470492	0.983308	0.564961	0.975791	0.0440433	0.960722	0.0166918	0.435039	0.948696	0.513417	287	13019	221	323	13850	2
GBM	Wang	Wang	18	0.62089	0.970719	0.464544	0.984272	0.0393066	0.956968	0.0292814	0.535456	0.948876	0.531457	321	12266	370	196	13153	2
GBM	Wang	Wang	18	0.483932	0.982049	0.538947	0.977722	0.0415586	0.961348	0.0179508	0.461053	0.942017	0.50996	256	11981	219	273	12729	2
GBM	Wang	TCGA	104	0.289124	0.994436	0.797516	0.948602	0.0704552	0.944743	0.0055639	0.202484	0.965737	0.424393	1284	58266	326	3157	63033	2
GBM	Wang	TCGA	104	0.351272	0.993156	0.795512	0.952826	0.0704552	0.947932	0.00684394	0.204488	0.964295	0.487348	1560	58191	401	2881	63033	2
GBM	Wang	TCGA	104	0.371988	0.993668	0.816609	0.954286	0.0704552	0.949868	0.00633192	0.183391	0.969011	0.511139	1652	58221	371	2789	63033	2
GBM	Wang	TCGA	104	0.350372	0.993378	0.800412	0.952774	0.0704552	0.948075	0.00662206	0.199588	0.966599	0.487392	1556	58204	388	2885	63033	2
GBM	Wang	TCGA	104	0.360279	0.994146	0.823469	0.953495	0.0704552	0.949487	0.00585404	0.176531	0.966568	0.501253	1600	58249	343	2841	63033	2
GBM	TCGA	Wang	38	0.245438	0.967312	0.23371	0.969287	0.0390341	0.939134	0.0326885	0.76629	0.897529	0.23943	269	26100	882	827	28078	1
GBM	TCGA	Wang	38	0.331204	0.967497	0.292742	0.972688	0.0390341	0.94266	0.0325032	0.707258	0.908298	0.310788	363	26105	877	733	28078	1
GBM	TCGA	Wang	38	0.389599	0.963049	0.29986	0.974901	0.0390341	0.940665	0.0369506	0.70014	0.912412	0.338889	427	25985	997	669	28078	1
GBM	TCGA	Wang	38	0.24635	0.966385	0.229397	0.969295	0.0390341	0.938279	0.033615	0.770603	0.897824	0.237571	270	26075	907	826	28078	1
GBM	TCGA	Wang	38	0.229015	0.969424	0.233271	0.968706	0.0390341	0.940523	0.0305759	0.766729	0.879583	0.231123	251	26157	825	845	28078	1
GBM	TCGA	TCGA	84	0.78125	0.974602	0.696536	0.983528	0.069436	0.961177	0.0253976	0.303464	0.978182	0.736465	2775	46394	1209	777	51155	1
GBM	TCGA	TCGA	84	0.777654	0.976592	0.716334	0.982988	0.0706418	0.962539	0.0234076	0.283666	0.979576	0.745736	2798	46227	1108	800	50933	1
GBM	TCGA	TCGA	84	0.798275	0.972968	0.691159	0.984531	0.0704443	0.960662	0.0270322	0.308841	0.976865	0.740865	2869	46143	1282	725	51019	1
GBM	TCGA	TCGA	84	0.804598	0.973669	0.696264	0.985168	0.0697825	0.961871	0.0263307	0.303736	0.978901	0.746521	2870	46297	1252	697	51116	1
GBM	TCGA	TCGA	84	0.754461	0.978095	0.730531	0.980623	0.0729679	0.961777	0.021905	0.269469	0.974457	0.742303	2833	46661	1045	922	51461	1
GBM	Seoul	Seoul	60	0.642221	0.968008	0.502665	0.981731	0.0479347	0.952392	0.0319918	0.497335	0.950932	0.563937	1226	36703	1213	683	39825	2
GBM	Seoul	Seoul	60	0.6	0.974487	0.536225	0.980218	0.0468609	0.956938	0.0255133	0.463775	0.951329	0.566323	1125	37164	973	750	40012	2
GBM	Seoul	Seoul	60	0.657303	0.973611	0.538426	0.983783	0.0447371	0.95946	0.0263892	0.461574	0.954196	0.591955	1170	37005	1003	610	39788	2
GBM	Seoul	Seoul	60	0.618232	0.976943	0.56006	0.981785	0.0453259	0.960684	0.0230569	0.43994	0.954532	0.58771	1119	37244	879	691	39933	2
GBM	Seoul	Seoul	60	0.638169	0.967037	0.477902	0.982617	0.0451455	0.95219	0.032963	0.522098	0.949405	0.546528	1157	37082	1264	656	40159	2
GBM	Seoul	TCGA	104	0.454873	0.9908	0.789145	0.960017	0.0703719	0.953085	0.00920042	0.210855	0.968238	0.577099	2021	58153	540	2422	63136	2
GBM	Seoul	TCGA	104	0.458474	0.990612	0.787094	0.960263	0.0703719	0.953165	0.00938783	0.212906	0.968567	0.579434	2037	58142	551	2406	63136	2
GBM	Seoul	TCGA	104	0.454423	0.991004	0.792697	0.959993	0.0703719	0.953244	0.00899596	0.207303	0.971645	0.577682	2019	58165	528	2424	63136	2
GBM	Seoul	TCGA	104	0.476255	0.991277	0.805175	0.961542	0.0703719	0.955034	0.00872336	0.194825	0.967183	0.598501	2116	58181	512	2327	63136	2
GBM	Seoul	TCGA	104	0.547378	0.988721	0.786037	0.966507	0.0703719	0.957663	0.011279	0.213963	0.972649	0.64535	2432	58031	662	2011	63136	2
GBM	TCGA	Seoul	80	0.352469	0.964882	0.329456	0.968192	0.0466689	0.936301	0.0351184	0.670544	0.919622	0.340574	878	49098	1787	1613	53376	1
GBM	TCGA	Seoul	80	0.464472	0.969736	0.428995	0.973677	0.0466689	0.946156	0.0302643	0.571005	0.92974	0.446029	1157	49345	1540	1334	53376	1
GBM	TCGA	Seoul	80	0.523083	0.956765	0.371967	0.976179	0.0466689	0.936526	0.0432347	0.628033	0.928262	0.434768	1303	48685	2200	1188	53376	1
GBM	TCGA	Seoul	80	0.344841	0.964096	0.319806	0.967804	0.0466689	0.935196	0.0359045	0.680194	0.90795	0.331852	859	49058	1827	1632	53376	1
GBM	TCGA	Seoul	80	0.253312	0.974236	0.324923	0.963837	0.0466689	0.940591	0.025764	0.675077	0.902486	0.284683	631	49574	1311	1860	53376	1
GBM	TCGA	TCGA	84	0.788407	0.972569	0.681752	0.984043	0.0693626	0.959795	0.0274306	0.318248	0.97952	0.731211	2802	46376	1308	752	51238	1
GBM	TCGA	TCGA	84	0.747152	0.979566	0.735101	0.980786	0.070541	0.963171	0.020434	0.264899	0.979851	0.741078	2689	46452	969	910	51020	1
GBM	TCGA	TCGA	84	0.802002	0.971919	0.683736	0.984813	0.0703704	0.959962	0.0280813	0.316264	0.977962	0.738162	2884	46171	1334	712	51101	1
GBM	TCGA	TCGA	84	0.828475	0.971045	0.681892	0.986939	0.069697	0.961108	0.0289554	0.318108	0.979655	0.74807	2956	46246	1379	612	51193	1
GBM	TCGA	TCGA	84	0.749534	0.978778	0.735248	0.980275	0.0728991	0.962066	0.0212223	0.264752	0.979063	0.742322	2816	46766	1014	941	51537	1
GBM	Seoul	Seoul	18	0.5	0.984213	0.544828	0.981162	0.0364167	0.96658	0.015787	0.455172	0.950969	0.521452	237	12344	198	237	13016	2
GBM	Seoul	Seoul	18	0.612717	0.977057	0.524752	0.983876	0.0397032	0.962592	0.0229427	0.475248	0.956544	0.565333	318	12265	288	201	13072	2
GBM	Seoul	Seoul	18	0.481967	0.982779	0.563218	0.976291	0.0440433	0.960722	0.0172205	0.436782	0.948621	0.519435	294	13012	228	316	13850	2
GBM	Seoul	Seoul	18	0.65764	0.966999	0.449141	0.985721	0.0393066	0.954839	0.0330009	0.550859	0.948175	0.533752	340	12219	417	177	13153	2
GBM	Seoul	Seoul	18	0.463138	0.982787	0.538462	0.976862	0.0415586	0.961191	0.0172131	0.461538	0.942485	0.497967	245	11990	210	284	12729	2
GBM	Seoul	TCGA- white	91	0.272267	0.995555	0.827056	0.946009	0.0724221	0.943173	0.00444515	0.172944	0.96668	0.409671	1076	50392	225	2876	54569	2
GBM	Seoul	TCGA- white	91	0.392713	0.992493	0.803313	0.954405	0.0724221	0.949055	0.00750736	0.196687	0.965052	0.527532	1552	50237	380	2400	54569	2
GBM	Seoul	TCGA- white	91	0.422318	0.993145	0.827877	0.956558	0.0724221	0.951804	0.0068554	0.172123	0.969425	0.559316	1669	50270	347	2283	54569	2
GBM	Seoul	TCGA- white	91	0.293775	0.994942	0.819337	0.94749	0.0724221	0.944162	0.00505759	0.180663	0.96505	0.432483	1161	50361	256	2791	54569	2
GBM	Seoul	TCGA- white	91	0.355516	0.994192	0.826957	0.951825	0.0724221	0.947937	0.00580833	0.173043	0.968017	0.497257	1405	50323	294	2547	54569	2
GBM	TCGA- white	Seoul	38	0.249088	0.970276	0.253953	0.969522	0.0390341	0.942126	0.0297235	0.746047	0.901191	0.251497	273	26180	802	823	28078	1
GBM	TCGA- white	Seoul	38	0.506387	0.96127	0.346875	0.979568	0.0390341	0.943514	0.0387295	0.653125	0.923053	0.411721	555	25937	1045	541	28078	1
GBM	TCGA- white	Seoul	38	0.294708	0.958602	0.224306	0.970981	0.0390341	0.932688	0.041398	0.775694	0.903408	0.254732	323	25865	1117	773	28078	1
GBM	TCGA- white	Seoul	38	0.469891	0.958046	0.31269	0.978018	0.0390341	0.938991	0.0419539	0.68731	0.922174	0.375501	515	25850	1132	581	28078	1
GBM	TCGA- white	Seoul	38	0.388686	0.940961	0.210996	0.974289	0.0390341	0.919403	0.0590394	0.789004	0.907326	0.273515	426	25389	1593	670	28078	1
GBM	TCGA- white	TCGA- white	71	0.761386	0.977293	0.720262	0.981597	0.0713109	0.961897	0.0227065	0.279738	0.978886	0.740253	2307	38564	896	723	42490	1
GBM	TCGA- white	TCGA- white	71	0.898536	0.957731	0.611729	0.992209	0.069002	0.953646	0.0422692	0.388271	0.981743	0.7279	2639	37952	1675	298	42564	1
GBM	TCGA- white	TCGA- white	71	0.834354	0.968374	0.663511	0.987376	0.0695446	0.959054	0.0316258	0.336489	0.9799	0.739189	2453	38091	1244	487	42275	1
GBM	TCGA- white	TCGA- white	71	0.827103	0.969993	0.678161	0.986557	0.0710171	0.959845	0.0300069	0.321839	0.978198	0.745263	2478	38015	1176	518	42187	1
GBM	TCGA- white	TCGA- white	71	0.810932	0.972037	0.694383	0.98499	0.0726534	0.960333	0.0279625	0.305617	0.974871	0.748146	2522	38586	1110	588	42806	1
