# Supplementary material for: Identification of potentially oncogenic alterations from tumor-only samples reveals Fanconi anemia pathway mutations in bladder carcinomas
Source: NPJ Genom Med. 2017 Oct 3;2:29. doi: 10.1038/s41525-017-0032-5 (PMC5677944; doi:10.1038/s41525-017-0032-5)
Supplement: Supplementary file 6 — Supplementary Table 4 [file 41525_2017_32_MOESM6_ESM.xlsx]

## Sheet: STAD hypermutant
Cancer	Num. valid case	Round	Sensitivity	Specificity	Pos.Pred.Value	Neg.Pred.Value	Prevalence	Accuracy	False.Pos.Rate	False.Disc.Rate	AUC	Fscore	TP	TN	FP	FN	Total
STAD	260	1	0.948325	0.955798	0.785115	0.990877	0.145518	0.95471	0.0442021	0.214885	0.988889	0.859036	32079	189853	8780	1748	232460
STAD	260	2	0.925982	0.96416	0.831676	0.985531	0.160536	0.958031	0.0358399	0.168324	0.989398	0.876299	35204	191676	7125	2814	236819
STAD	260	3	0.839353	0.982367	0.90274	0.969098	0.163175	0.95903	0.0176333	0.0972596	0.987896	0.869893	32514	195155	3503	6223	237395
STAD	260	4	0.854724	0.980739	0.893688	0.972705	0.159266	0.960669	0.0192615	0.106312	0.988675	0.873772	32053	194147	3813	5448	235461
STAD	260	5	0.878318	0.976882	0.883117	0.975827	0.165883	0.960532	0.0231185	0.116883	0.988378	0.880711	34748	194333	4599	4814	238494
