# Supplementary material for: Identification of potentially oncogenic alterations from tumor-only samples reveals Fanconi anemia pathway mutations in bladder carcinomas
Source: NPJ Genom Med. 2017 Oct 3;2:29. doi: 10.1038/s41525-017-0032-5 (PMC5677944; doi:10.1038/s41525-017-0032-5)
Supplement: Supplementary file 7 — Supplementary Table 5 [file 41525_2017_32_MOESM7_ESM.xlsx]

## Sheet: a. by cancer
Cancer	Sensitivity	Specificity	Pos.Pred.Value	Neg.Pred.Value	Prevalence	Accuracy	False.Pos.Rate	False.Disc.Rate	AUC	Fscore	TP	TN	FP	FN	Total
BLCA	0.951719	0.956824	0.763774	0.992653	0.127916	0.956171	0.0431755	0.236226	0.986097	0.847451	10605	72689	3280	538	87112
LUAD	0.878508	0.965763	0.765178	0.984276	0.112681	0.955931	0.0342367	0.234822	0.984327	0.817936	13334	115429	4092	1844	134699
SKCM	0.908633	0.960594	0.895825	0.965744	0.271632	0.94648	0.0394059	0.104175	0.982328	0.902184	71872	203742	8358	7227	291199
STAD	0.865548	0.977624	0.831804	0.982721	0.113357	0.964919	0.0223762	0.168196	0.987107	0.848341	16770	148154	3391	2605	170920
Ped.Glioma	0.385075	0.993517	0.519115	0.988877	0.0178495	0.982657	0.00648294	0.480885	0.969815	0.442159	258	36627	239	412	37536
NBL	0.600724	0.978827	0.453056	0.988231	0.0283667	0.968102	0.0211726	0.546944	0.957184	0.516543	1327	74062	1602	882	77873
LGG	0.496437	0.99285	0.542577	0.991409	0.0167976	0.984511	0.00715032	0.457423	0.971987	0.518483	3205	375183	2702	3251	384341
GBM	0.6059	0.968943	0.550667	0.975087	0.0591044	0.947486	0.031057	0.449333	0.951306	0.576965	4005	101958	3268	2605	111836

## Sheet: b. by case
Cancer	Case	Sensitivity	Specificity	Pos.Pred.Value	Neg.Pred.Value	Prevalence	Accuracy	False.Pos.Rate	False.Disc.Rate	AUC	Fscore	TP	TN	FP	FN	Total
BLCA	TCGA-BL-A0C8-01A-11D-A10S-08	0.986486	0.955689	0.663636	0.998748	0.0814081	0.958196	0.0443114	0.336364	0.981275	0.793478	73	798	37	1	909
BLCA	TCGA-BL-A13I-01A-11D-A13W-08	0.941176	0.944751	0.285714	0.99854	0.022942	0.944669	0.0552486	0.714286	0.9883	0.438356	16	684	40	1	741
BLCA	TCGA-BL-A3JM-01A-12D-A21A-08	0.963235	0.972973	0.861842	0.99343	0.148959	0.971522	0.027027	0.138158	0.992287	0.909722	131	756	21	5	913
BLCA	TCGA-BT-A0S7-01A-11D-A10S-08	0.92	0.947867	0.343284	0.997506	0.0287687	0.947066	0.0521327	0.656716	0.977109	0.5	23	800	44	2	869
BLCA	TCGA-BT-A0YX-01A-11D-A10S-08	0.965054	0.96088	0.918159	0.98373	0.312605	0.962185	0.0391198	0.0818414	0.995784	0.941022	359	786	32	13	1190
BLCA	TCGA-BT-A20J-01A-11D-A14W-08	0.940594	0.963557	0.791667	0.991004	0.128335	0.96061	0.0364431	0.208333	0.988988	0.859729	95	661	25	6	787
BLCA	TCGA-BT-A20N-01A-11D-A14W-08	0.990826	0.956113	0.794118	0.998363	0.145917	0.961178	0.0438871	0.205882	0.989028	0.881633	108	610	28	1	747
BLCA	TCGA-BT-A20O-01A-21D-A14W-08	1	0.963376	0.115385	1	0.00475436	0.96355	0.0366242	0.884615	0.9862	0.206897	3	605	23	0	631
BLCA	TCGA-BT-A20P-01A-11D-A14W-08	0.934211	0.957004	0.696078	0.992806	0.0953576	0.954831	0.0429958	0.303922	0.983648	0.797753	71	690	31	5	797
BLCA	TCGA-BT-A20Q-01A-11D-A14W-08	0.95122	0.953101	0.557143	0.996835	0.0584046	0.952991	0.0468986	0.442857	0.978857	0.702703	39	630	31	2	702
BLCA	TCGA-BT-A20R-01A-12D-A16O-08	1	0.947507	0.62963	1	0.0819277	0.951807	0.0524934	0.37037	0.994403	0.772727	68	722	40	0	830
BLCA	TCGA-BT-A20T-01A-11D-A14W-08	0.97561	0.953521	0.829016	0.994126	0.187643	0.957666	0.0464789	0.170984	0.987599	0.896359	160	677	33	4	874
BLCA	TCGA-BT-A20U-01A-11D-A14W-08	1	0.958702	0.348837	1	0.021645	0.959596	0.0412979	0.651163	0.997443	0.517241	15	650	28	0	693
BLCA	TCGA-BT-A20W-01A-21D-A14W-08	1	0.97	0.275862	1	0.0112994	0.970339	0.03	0.724138	0.988571	0.432432	8	679	21	0	708
BLCA	TCGA-BT-A3PH-01A-11D-A21Z-08	0.934389	0.964056	0.936508	0.962821	0.361998	0.953317	0.0359435	0.0634921	0.975633	0.935447	413	751	28	29	1221
BLCA	TCGA-BT-A3PJ-01A-21D-A21Z-08	0.95625	0.957763	0.892128	0.983587	0.267559	0.957358	0.0422374	0.107872	0.987586	0.923077	306	839	37	14	1196
BLCA	TCGA-BT-A3PK-01A-21D-A21Z-08	0.931507	0.939535	0.566667	0.99385	0.0782422	0.938907	0.0604651	0.433333	0.989822	0.704663	68	808	52	5	933
BLCA	TCGA-BT-A42B-01A-32D-A23M-08	0.916667	0.940649	0.453608	0.995261	0.0510096	0.939426	0.0593505	0.546392	0.981033	0.606897	44	840	53	4	941
BLCA	TCGA-BT-A42C-01A-11D-A23M-08	0.969697	0.940814	0.8	0.992198	0.196234	0.946482	0.0591862	0.2	0.982121	0.876712	192	763	48	6	1009
BLCA	TCGA-C4-A0F0-01A-12D-A10S-08	0.981481	0.96646	0.6625	0.998716	0.0628638	0.967404	0.0335404	0.3375	0.989625	0.791045	53	778	27	1	859
BLCA	TCGA-C4-A0F1-01A-11D-A10S-08	0.964286	0.96266	0.771429	0.995175	0.115583	0.962848	0.0373396	0.228571	0.991551	0.857143	108	825	32	4	969
BLCA	TCGA-C4-A0F6-01A-11D-A10S-08	0.95	0.952147	0.795812	0.989796	0.164103	0.951795	0.0478528	0.204188	0.98237	0.866097	152	776	39	8	975
BLCA	TCGA-C4-A0F7-01A-11D-A10S-08	0.918367	0.949868	0.542169	0.994475	0.0607187	0.947955	0.0501319	0.457831	0.980507	0.681818	45	720	38	4	807
BLCA	TCGA-CF-A1HR-01A-11D-A13W-08	0.984848	0.93232	0.570175	0.998521	0.0835443	0.936709	0.0676796	0.429825	0.990813	0.722222	65	675	49	1	790
BLCA	TCGA-CF-A1HS-01A-11D-A13W-08	0.9875	0.936508	0.642276	0.998462	0.103493	0.941785	0.0634921	0.357724	0.985281	0.778325	79	649	44	1	773
BLCA	TCGA-CF-A3MF-01A-12D-A21A-08	1	0.937209	0.15625	1	0.0114943	0.937931	0.0627907	0.84375	0.985698	0.27027	10	806	54	0	870
BLCA	TCGA-CF-A3MG-01A-11D-A20D-08	0.949153	0.943854	0.602151	0.9952	0.0821727	0.94429	0.0561457	0.397849	0.98462	0.736842	56	622	37	3	718
BLCA	TCGA-CF-A3MH-01A-11D-A20D-08	0.925926	0.957364	0.431034	0.997308	0.0337079	0.956305	0.0426357	0.568966	0.980333	0.588235	25	741	33	2	801
BLCA	TCGA-CF-A3MI-01A-11D-A20D-08	0.896552	0.939394	0.371429	0.99562	0.0384106	0.937748	0.0606061	0.628571	0.970172	0.525253	26	682	44	3	755
BLCA	TCGA-CU-A0YN-01A-21D-A10S-08	0.962963	0.949214	0.712329	0.99493	0.115508	0.950802	0.050786	0.287671	0.986083	0.818898	104	785	42	4	935
BLCA	TCGA-CU-A0YO-01A-11D-A10S-08	0.966667	0.943372	0.39726	0.998638	0.0371747	0.944238	0.0566281	0.60274	0.988846	0.563107	29	733	44	1	807
BLCA	TCGA-CU-A3QU-01A-11D-A22Z-08	0.95	0.973427	0.8	0.994286	0.100629	0.971069	0.0265734	0.2	0.988462	0.868571	76	696	19	4	795
BLCA	TCGA-CU-A3YL-01A-11D-A22Z-08	0.936937	0.96875	0.832	0.989362	0.141762	0.96424	0.03125	0.168	0.9939	0.881356	104	651	21	7	783
BLCA	TCGA-DK-A1A3-01A-11D-A13W-08	0.978056	0.913529	0.834225	0.989426	0.307915	0.933398	0.0864714	0.165775	0.976841	0.900433	312	655	62	7	1036
BLCA	TCGA-DK-A1A5-01A-11D-A13W-08	0.95625	0.963277	0.854749	0.98984	0.184332	0.961982	0.0367232	0.145251	0.985637	0.902655	153	682	26	7	868
BLCA	TCGA-DK-A1A6-01A-11D-A13W-08	0.96124	0.961655	0.867133	0.989616	0.206565	0.961569	0.0383451	0.132867	0.982799	0.911765	248	953	38	10	1249
BLCA	TCGA-DK-A1AA-01A-11D-A13W-08	0.909091	0.942204	0.537634	0.992918	0.068836	0.939925	0.0577957	0.462366	0.969892	0.675676	50	701	43	5	799
BLCA	TCGA-DK-A1AB-01A-11D-A13W-08	0.961538	0.945289	0.735294	0.99361	0.136483	0.947507	0.0547112	0.264706	0.98953	0.833333	100	622	36	4	762
BLCA	TCGA-DK-A1AD-01A-11D-A13W-08	0.97006	0.944363	0.81	0.992308	0.196471	0.949412	0.0556369	0.19	0.97895	0.882834	162	645	38	5	850
BLCA	TCGA-DK-A1AE-01A-11D-A13W-08	0.952381	0.935798	0.60241	0.994829	0.0926743	0.937335	0.0642023	0.39759	0.9825	0.738007	100	962	66	5	1133
BLCA	TCGA-DK-A1AF-01A-11D-A13W-08	1	0.933244	0.0909091	1	0.0066313	0.933687	0.0667557	0.909091	0.978104	0.166667	5	699	50	0	754
BLCA	TCGA-DK-A1AG-01A-11D-A13W-08	0.886364	0.961578	0.678261	0.989316	0.0837298	0.955281	0.0384216	0.321739	0.981226	0.768473	78	926	37	10	1051
BLCA	TCGA-DK-A2HX-01A-12D-A18F-08	1	0.956636	0.4	1	0.0280971	0.957854	0.043364	0.6	0.991877	0.571429	22	728	33	0	783
BLCA	TCGA-DK-A2I2-01A-11D-A17V-08	1	0.96	0.317073	1	0.0182328	0.960729	0.04	0.682927	0.992308	0.481481	13	672	28	0	713
BLCA	TCGA-DK-A2I4-01A-11D-A21A-08	0.949686	0.966887	0.857955	0.98916	0.173961	0.963895	0.0331126	0.142045	0.993969	0.901493	151	730	25	8	914
BLCA	TCGA-DK-A2I6-01A-12D-A18F-08	0.941606	0.966309	0.854305	0.98748	0.173418	0.962025	0.0336907	0.145695	0.983579	0.895833	129	631	22	8	790
BLCA	TCGA-DK-A3IK-01A-32D-A21A-08	0.969697	0.966667	0.695652	0.997543	0.0728477	0.966887	0.0333333	0.304348	0.985786	0.810127	64	812	28	2	906
BLCA	TCGA-DK-A3IM-01A-11D-A20D-08	0.865385	0.952854	0.542169	0.990968	0.0606061	0.947552	0.0471464	0.457831	0.973015	0.666667	45	768	38	7	858
BLCA	TCGA-DK-A3IN-01A-11D-A20D-08	0.961111	0.969169	0.882653	0.990411	0.194384	0.967603	0.0308311	0.117347	0.993223	0.920213	173	723	23	7	926
BLCA	TCGA-DK-A3IQ-01A-31D-A20D-08	0.903226	0.946092	0.411765	0.995745	0.0401035	0.944373	0.0539084	0.588235	0.988827	0.565657	28	702	40	3	773
BLCA	TCGA-DK-A3IS-01A-21D-A21A-08	0.948718	0.960469	0.905594	0.979104	0.285565	0.957113	0.0395315	0.0944056	0.980473	0.926655	259	656	27	14	956
BLCA	TCGA-DK-A3IT-01A-31D-A20D-08	0.974747	0.962416	0.873303	0.993075	0.209968	0.965005	0.0375839	0.126697	0.990943	0.921241	193	717	28	5	943
BLCA	TCGA-DK-A3IU-01A-11D-A20D-08	0.944444	0.954993	0.515152	0.997063	0.0481928	0.954485	0.045007	0.484848	0.986365	0.666667	34	679	32	2	747
BLCA	TCGA-DK-A3IV-01A-22D-A21A-08	1	0.969003	0.581818	1	0.0413437	0.970284	0.0309973	0.418182	0.993935	0.735632	32	719	23	0	774
BLCA	TCGA-DK-A3WX-01A-22D-A22Z-08	0.875	0.95125	0.152174	0.998688	0.00990099	0.950495	0.04875	0.847826	0.970938	0.259259	7	761	39	1	808
BLCA	TCGA-DK-A3X1-01A-12D-A22Z-08	0.96319	0.952381	0.889518	0.984848	0.284716	0.955459	0.047619	0.110482	0.990374	0.92489	314	780	39	12	1145
BLCA	TCGA-E5-A2PC-01A-11D-A202-08	0.930769	0.970297	0.852113	0.98705	0.155317	0.964158	0.029703	0.147887	0.985595	0.889706	121	686	21	9	837
BLCA	TCGA-E7-A3X6-01A-12D-A22Z-08	0.935065	0.965229	0.742268	0.992847	0.0967337	0.962312	0.0347705	0.257732	0.989488	0.827586	72	694	25	5	796
BLCA	TCGA-E7-A3Y1-01A-11D-A22Z-08	0.933333	0.968011	0.785047	0.991453	0.111248	0.964153	0.0319889	0.214953	0.989507	0.852792	84	696	23	6	809
BLCA	TCGA-FD-A3B3-01A-12D-A202-08	0.944444	0.963115	0.386364	0.998584	0.024	0.962667	0.0368852	0.613636	0.985808	0.548387	17	705	27	1	750
BLCA	TCGA-FD-A3B6-01A-21D-A20D-08	0.964286	0.958995	0.776978	0.994513	0.129032	0.959677	0.0410053	0.223022	0.991709	0.860558	108	725	31	4	868
BLCA	TCGA-FD-A3B7-01A-31D-A20D-08	1	0.942172	0.196078	1	0.0139082	0.942976	0.0578279	0.803922	0.991961	0.327869	10	668	41	0	719
BLCA	TCGA-FD-A3N5-01A-11D-A21A-08	0.961538	0.953317	0.821596	0.99106	0.182731	0.954819	0.046683	0.178404	0.983867	0.886076	175	776	38	7	996
BLCA	TCGA-FD-A3NA-01A-11D-A21A-08	0.969697	0.956305	0.646465	0.997396	0.0761246	0.957324	0.0436954	0.353535	0.98988	0.775758	64	766	35	2	867
BLCA	TCGA-FD-A3SJ-01A-12D-A22Z-08	0.923077	0.970793	0.820513	0.988669	0.126367	0.964763	0.0292072	0.179487	0.992538	0.868778	96	698	21	8	823
BLCA	TCGA-FD-A3SM-01A-11D-A22Z-08	0.957983	0.957478	0.797203	0.992401	0.148564	0.957553	0.042522	0.202797	0.991363	0.870229	114	653	29	5	801
BLCA	TCGA-FD-A3SN-01A-12D-A22Z-08	0.921739	0.947977	0.854839	0.973294	0.249458	0.941432	0.0520231	0.145161	0.977268	0.887029	212	656	36	18	922
BLCA	TCGA-FD-A3SO-01A-11D-A22Z-08	0.944828	0.958393	0.825301	0.988166	0.172209	0.956057	0.0416069	0.174699	0.989907	0.881029	137	668	29	8	842
BLCA	TCGA-FD-A3SP-01A-31D-A22Z-08	0.941176	0.968992	0.4	0.998668	0.0214918	0.968394	0.0310078	0.6	0.994908	0.561404	16	750	24	1	791
BLCA	TCGA-FD-A3SQ-01A-21D-A22Z-08	0.961538	0.964752	0.480769	0.998649	0.0328283	0.964646	0.035248	0.519231	0.995481	0.641026	25	739	27	1	792
BLCA	TCGA-FD-A3SR-01A-11D-A22Z-08	0.96	0.970475	0.676056	0.997361	0.0603136	0.969843	0.029525	0.323944	0.991938	0.793388	48	756	23	2	829
BLCA	TCGA-FJ-A3Z7-01A-12D-A23M-08	0.968085	0.96301	0.862559	0.992116	0.193416	0.963992	0.0369898	0.137441	0.986838	0.912281	182	755	29	6	972
BLCA	TCGA-FJ-A3ZE-01A-11D-A23M-08	0.933333	0.960205	0.912181	0.970169	0.30694	0.951957	0.0397946	0.0878187	0.982691	0.922636	322	748	31	23	1124
BLCA	TCGA-FJ-A3ZF-01A-11D-A23M-08	0.903553	0.945679	0.801802	0.975796	0.195631	0.937438	0.054321	0.198198	0.975365	0.849642	178	766	44	19	1007
BLCA	TCGA-FT-A3EE-01A-11D-A202-08	0.933333	0.963904	0.674699	0.994483	0.0742574	0.961634	0.0360963	0.325301	0.982487	0.783217	56	721	27	4	808
BLCA	TCGA-G2-A2EC-01A-11D-A17V-08	0.967213	0.947214	0.621053	0.996914	0.0820996	0.948856	0.0527859	0.378947	0.988126	0.75641	59	646	36	2	743
BLCA	TCGA-G2-A2EJ-01A-11D-A17V-08	0.934641	0.974882	0.899371	0.984152	0.193671	0.967089	0.0251177	0.100629	0.993033	0.916667	143	621	16	10	790
BLCA	TCGA-G2-A2EK-01A-22D-A18F-08	0.785714	0.968593	0.468085	0.992278	0.0339806	0.962379	0.031407	0.531915	0.984341	0.586667	22	771	25	6	824
BLCA	TCGA-G2-A2EO-01A-11D-A17V-08	0.957983	0.954436	0.9	0.981504	0.299748	0.9555	0.0455635	0.1	0.993111	0.928087	342	796	38	15	1191
BLCA	TCGA-G2-A2ES-01A-11D-A17V-08	0.966038	0.967972	0.904594	0.989091	0.23917	0.967509	0.0320285	0.0954064	0.995268	0.934307	256	816	27	9	1108
BLCA	TCGA-GC-A3I6-01A-11D-A20D-08	0.953704	0.965084	0.804688	0.992816	0.131068	0.963592	0.0349162	0.195312	0.985762	0.872881	103	691	25	5	824
BLCA	TCGA-GC-A3OO-01A-11D-A22Z-08	0.944444	0.957071	0.333333	0.998682	0.0222222	0.95679	0.0429293	0.666667	0.992424	0.492754	17	758	34	1	810
BLCA	TCGA-GC-A3RB-01A-12D-A21Z-08	0.961165	0.960103	0.761538	0.994667	0.117045	0.960227	0.039897	0.238462	0.990966	0.849785	99	746	31	4	880
BLCA	TCGA-GC-A3RC-01A-11D-A22Z-08	0.966102	0.966488	0.901186	0.989026	0.240326	0.966395	0.0335121	0.0988142	0.987203	0.932515	228	721	25	8	982
BLCA	TCGA-GC-A3RD-01A-12D-A22Z-08	0.894737	0.966361	0.435897	0.996845	0.0282318	0.964339	0.0336391	0.564103	0.980525	0.586207	17	632	22	2	673
BLCA	TCGA-GC-A3YS-01A-11D-A23M-08	0.965116	0.955774	0.821782	0.992347	0.174442	0.957404	0.044226	0.178218	0.982851	0.887701	166	778	36	6	986
BLCA	TCGA-GD-A3OS-01A-12D-A21Z-08	0.963636	0.956723	0.654321	0.996779	0.0783476	0.957265	0.0432767	0.345679	0.985809	0.779412	53	619	28	2	702
BLCA	TCGA-GU-A42R-01A-11D-A23M-08	0.980263	0.947696	0.780105	0.996073	0.159162	0.95288	0.0523039	0.219895	0.984409	0.868805	149	761	42	3	955
BLCA	TCGA-GV-A3JV-01A-11D-A21Z-08	0.9	0.966931	0.642857	0.993207	0.0620347	0.962779	0.0330688	0.357143	0.979259	0.75	45	731	25	5	806
BLCA	TCGA-GV-A3JW-01A-11D-A20D-08	0.972222	0.953255	0.555556	0.998252	0.0566929	0.954331	0.0467446	0.444444	0.988314	0.707071	35	571	28	1	635
BLCA	TCGA-GV-A3JX-01A-11D-A20D-08	0.934524	0.977622	0.907514	0.984507	0.19026	0.969422	0.0223776	0.0924855	0.987812	0.920821	157	699	16	11	883
BLCA	TCGA-GV-A3JZ-01A-11D-A21A-08	0.944099	0.963592	0.91018	0.977833	0.280977	0.958115	0.0364078	0.0898204	0.984284	0.926829	304	794	30	18	1146
BLCA	TCGA-GV-A3QH-01A-11D-A21Z-08	0.947368	0.961992	0.788321	0.991892	0.129989	0.960091	0.0380079	0.211679	0.987825	0.860558	108	734	29	6	877
BLCA	TCGA-GV-A3QK-01B-11D-A23M-08	0.896552	0.968123	0.793893	0.985577	0.120457	0.959502	0.0318772	0.206107	0.986158	0.842105	104	820	27	12	963
BLCA	TCGA-GV-A40E-01A-12D-A23M-08	0.941176	0.954181	0.545455	0.996411	0.0551948	0.953463	0.045819	0.454545	0.984952	0.690647	48	833	40	3	924
BLCA	TCGA-H4-A2HO-01A-11D-A17V-08	0.902439	0.973719	0.649123	0.994631	0.0511222	0.970075	0.0262812	0.350877	0.988013	0.755102	37	741	20	4	802
BLCA	TCGA-H4-A2HQ-01A-11D-A17V-08	0.968254	0.945879	0.806167	0.992258	0.188623	0.9501	0.0541205	0.193833	0.98619	0.879808	183	769	44	6	1002
BLCA	TCGA-HQ-A2OE-01A-11D-A202-08	0.90566	0.962804	0.648649	0.992625	0.0704787	0.958777	0.037196	0.351351	0.977812	0.755906	48	673	26	5	752
BLCA	TCGA-K4-A3WS-01A-11D-A22Z-08	0.960784	0.972376	0.710145	0.997167	0.0658065	0.971613	0.0276243	0.289855	0.995883	0.816667	49	704	20	2	775
LUAD	TCGA-05-4249-01A	0.913295	0.969549	0.863388	0.981504	0.174044	0.959759	0.0304507	0.136612	0.989474	0.88764	158	796	25	15	994
LUAD	TCGA-05-4382-01A	0.970968	0.945078	0.919084	0.980645	0.391167	0.955205	0.0549223	0.080916	0.981656	0.944314	602	912	53	18	1585
LUAD	TCGA-05-4384-01A	0.931818	0.986825	0.803922	0.996011	0.0547945	0.983811	0.0131752	0.196078	0.997066	0.863158	41	749	10	3	803
LUAD	TCGA-05-4389-01A	0.873684	0.964557	0.747748	0.984496	0.107345	0.954802	0.035443	0.252252	0.98493	0.805825	83	762	28	12	885
LUAD	TCGA-05-4390-01A	0.921569	0.964237	0.915584	0.966897	0.296225	0.951597	0.0357634	0.0844156	0.984516	0.918567	282	701	26	24	1033
LUAD	TCGA-05-4395-01A	0.836957	0.96	0.850829	0.955752	0.214203	0.933644	0.04	0.149171	0.975628	0.843836	154	648	27	30	859
LUAD	TCGA-05-4396-01A	0.868056	0.973684	0.886525	0.968903	0.191489	0.953457	0.0263158	0.113475	0.985095	0.877193	125	592	16	19	752
LUAD	TCGA-05-4398-01A	0.914634	0.953787	0.862069	0.972513	0.24	0.94439	0.0462131	0.137931	0.981851	0.887574	225	743	36	21	1025
LUAD	TCGA-05-4402-01A	1	0.969925	0.478261	1	0.0268293	0.970732	0.0300752	0.521739	0.992937	0.647059	22	774	24	0	820
LUAD	TCGA-05-4403-01A	0.972973	0.962025	0.705882	0.997375	0.0856481	0.962963	0.0379747	0.294118	0.993055	0.818182	72	760	30	2	864
LUAD	TCGA-05-4405-01A	0.950413	0.972222	0.827338	0.992908	0.122843	0.969543	0.0277778	0.172662	0.993821	0.884615	115	840	24	6	985
LUAD	TCGA-05-4410-01A	0.951289	0.957359	0.914601	0.976157	0.324349	0.95539	0.042641	0.0853994	0.987258	0.932584	332	696	31	17	1076
LUAD	TCGA-05-4415-01A	0.878205	0.980645	0.901316	0.97561	0.167562	0.96348	0.0193548	0.0986842	0.988941	0.88961	137	760	15	19	931
LUAD	TCGA-05-4417-01A	0.944444	0.956973	0.778626	0.990783	0.138107	0.955243	0.0430267	0.221374	0.991304	0.853556	102	645	29	6	782
LUAD	TCGA-05-4418-01A	0.946309	0.977358	0.886792	0.989809	0.157839	0.972458	0.0226415	0.113208	0.991929	0.915584	141	777	18	8	944
LUAD	TCGA-05-4420-01A	0.877551	0.959079	0.843137	0.968992	0.200409	0.94274	0.0409207	0.156863	0.982893	0.86	172	750	32	24	978
LUAD	TCGA-05-4422-01A	1	0.964	0.526316	1	0.0384615	0.965385	0.036	0.473684	0.989822	0.689655	30	723	27	0	780
LUAD	TCGA-05-4424-01A	0.949495	0.955882	0.850679	0.986207	0.209302	0.954545	0.0441176	0.149321	0.988852	0.897375	188	715	33	10	946
LUAD	TCGA-05-4426-01A	0.956522	0.951123	0.372881	0.998613	0.0294872	0.951282	0.0488771	0.627119	0.986847	0.536585	22	720	37	1	780
LUAD	TCGA-05-4430-01A	0.970149	0.960859	0.677083	0.997379	0.0779977	0.961583	0.0391414	0.322917	0.994026	0.797546	65	761	31	2	859
LUAD	TCGA-05-4432-01A	0.949074	0.962707	0.883621	0.984463	0.229787	0.959574	0.0372928	0.116379	0.986284	0.915179	205	697	27	11	940
LUAD	TCGA-05-4433-01A	0.933333	0.972868	0.4	0.998674	0.0190114	0.972117	0.0271318	0.6	0.992076	0.56	14	753	21	1	789
LUAD	TCGA-05-5420-01A	0.833333	0.972769	0.217391	0.998447	0.0089955	0.971514	0.0272315	0.782609	0.966969	0.344828	5	643	18	1	667
LUAD	TCGA-05-5428-01A	0.847561	0.975524	0.908497	0.957118	0.222826	0.947011	0.0244755	0.0915033	0.984415	0.876972	139	558	14	25	736
LUAD	TCGA-05-5429-01A	0.9	0.984642	0.5	0.99827	0.0167785	0.983221	0.0153584	0.5	0.996758	0.642857	9	577	9	1	596
LUAD	TCGA-05-5715-01A	0.895833	0.980496	0.796296	0.991039	0.0784314	0.973856	0.0195035	0.203704	0.991837	0.843137	43	553	11	5	612
LUAD	TCGA-38-4626-01A	1	0.974063	0.485714	1	0.02391	0.974684	0.0259366	0.514286	0.99644	0.653846	17	676	18	0	711
LUAD	TCGA-38-4627-01A	0.8	0.958333	0.114286	0.998599	0.00667557	0.957276	0.0416667	0.885714	0.985753	0.2	4	713	31	1	749
LUAD	TCGA-38-4628-01A	0.955556	0.957839	0.573333	0.997257	0.0559701	0.957711	0.0421607	0.426667	0.987322	0.716667	43	727	32	2	804
LUAD	TCGA-38-4631-01A	0.875796	0.958124	0.916667	0.93617	0.344676	0.929748	0.041876	0.0833333	0.980092	0.895765	275	572	25	39	911
LUAD	TCGA-38-4632-01A	0.902098	0.934813	0.732955	0.979651	0.165509	0.929398	0.0651872	0.267045	0.981523	0.808777	129	674	47	14	864
LUAD	TCGA-38-6178-01A	1	0.973437	0.32	1	0.0123457	0.973765	0.0265625	0.68	0.993359	0.484848	8	623	17	0	648
LUAD	TCGA-49-4486-01A	0.920635	0.969152	0.707317	0.993412	0.0749108	0.965517	0.0308483	0.292683	0.988411	0.8	58	754	24	5	841
LUAD	TCGA-49-4487-01A	0.926829	0.973545	0.655172	0.99594	0.0514429	0.971142	0.026455	0.344828	0.994386	0.767677	38	736	20	3	797
LUAD	TCGA-49-4488-01A	0.871795	0.975535	0.894737	0.969605	0.192593	0.955556	0.0244648	0.105263	0.987003	0.883117	136	638	16	20	810
LUAD	TCGA-49-4490-01A	1	0.97476	0.192308	1	0.00597372	0.97491	0.0252404	0.807692	0.997596	0.322581	5	811	21	0	837
LUAD	TCGA-49-4494-01A	1	0.966752	0.793651	1	0.113379	0.970522	0.0332481	0.206349	0.993977	0.884956	100	756	26	0	882
LUAD	TCGA-49-4501-01A	1	0.960337	0.25	1	0.0130486	0.960854	0.0396635	0.75	0.999017	0.4	11	799	33	0	843
LUAD	TCGA-49-4505-01A	0.938596	0.964173	0.758865	0.992408	0.107244	0.96143	0.0358272	0.241135	0.989546	0.839216	107	915	34	7	1063
LUAD	TCGA-49-4506-01A	0.96875	0.967638	0.607843	0.998331	0.0492308	0.967692	0.0323625	0.392157	0.994488	0.746988	31	598	20	1	650
LUAD	TCGA-49-4510-01A	0.9	0.962132	0.5	0.995646	0.0403769	0.959623	0.0378682	0.5	0.986442	0.642857	27	686	27	3	743
LUAD	TCGA-49-4512-01A	1	0.975888	0.269231	1	0.00880503	0.976101	0.0241117	0.730769	0.997643	0.424242	7	769	19	0	795
LUAD	TCGA-49-4514-01A	0.942529	0.960526	0.713043	0.993812	0.0942579	0.95883	0.0394737	0.286957	0.99252	0.811881	82	803	33	5	923
LUAD	TCGA-49-6742-01A	0.959677	0.972053	0.838028	0.993789	0.13094	0.970433	0.0279465	0.161972	0.991171	0.894737	119	800	23	5	947
LUAD	TCGA-49-6744-01A	0.869565	0.958974	0.384615	0.996005	0.0286426	0.956413	0.0410256	0.615385	0.988127	0.533333	20	748	32	3	803
LUAD	TCGA-49-6745-01A	1	0.975248	0.512195	1	0.0253317	0.975875	0.0247525	0.487805	0.999175	0.677419	21	788	20	0	829
LUAD	TCGA-49-6761-01A	0.956522	0.962205	0.478261	0.998366	0.0349544	0.962006	0.0377953	0.521739	0.993495	0.637681	22	611	24	1	658
LUAD	TCGA-49-6767-01A	0.900452	0.962963	0.884444	0.968481	0.239437	0.947996	0.037037	0.115556	0.982835	0.892377	199	676	26	22	923
LUAD	TCGA-50-5044-01A	1	0.973118	0.259259	1	0.00932091	0.973369	0.0268817	0.740741	0.996352	0.411765	7	724	20	0	751
LUAD	TCGA-50-5049-01A	0.979167	0.970248	0.723077	0.998299	0.0735069	0.970904	0.0297521	0.276923	0.993629	0.831858	47	587	18	1	653
LUAD	TCGA-50-5051-01A	0.875	0.975845	0.736842	0.990196	0.0717489	0.96861	0.0241546	0.263158	0.987489	0.8	56	808	20	8	892
LUAD	TCGA-50-5072-01A	0.824561	0.966408	0.643836	0.986807	0.0685921	0.956679	0.0335917	0.356164	0.98368	0.723077	47	748	26	10	831
LUAD	TCGA-50-5931-01A	0.762376	0.963608	0.870056	0.926941	0.242206	0.914868	0.0363924	0.129944	0.979775	0.812665	154	609	23	48	834
LUAD	TCGA-50-5932-01A	0.893617	0.972581	0.711864	0.991776	0.0704648	0.967016	0.0274194	0.288136	0.982944	0.792453	42	603	17	5	667
LUAD	TCGA-50-5933-01A	0.931373	0.968563	0.818966	0.989297	0.132468	0.963636	0.0314371	0.181034	0.99567	0.87156	95	647	21	7	770
LUAD	TCGA-50-5935-01A	0.727273	0.968102	0.285714	0.995082	0.0172414	0.96395	0.0318979	0.714286	0.970712	0.410256	8	607	20	3	638
LUAD	TCGA-50-5939-01A	1	0.967442	0.322581	1	0.0152672	0.967939	0.0325581	0.677419	0.998605	0.487805	10	624	21	0	655
LUAD	TCGA-50-5941-01A	0.958333	0.96477	0.726316	0.995804	0.0888889	0.964198	0.0352304	0.273684	0.993884	0.826347	69	712	26	3	810
LUAD	TCGA-50-5942-01A	1	0.983333	0.45	1	0.0134529	0.983558	0.0166667	0.55	0.999832	0.62069	9	649	11	0	669
LUAD	TCGA-50-5944-01A	0.925926	0.976012	0.609756	0.996937	0.0389049	0.974063	0.023988	0.390244	0.993281	0.735294	25	651	16	2	694
LUAD	TCGA-50-6593-01A	0.945205	0.967427	0.775281	0.993311	0.106259	0.965066	0.0325733	0.224719	0.991901	0.851852	69	594	20	4	687
LUAD	TCGA-50-6595-01A	1	0.97896	0.37037	1	0.0122249	0.979218	0.0210396	0.62963	0.997401	0.540541	10	791	17	0	818
LUAD	TCGA-50-6673-01A	1	0.96817	0.2	1	0.00789474	0.968421	0.0318302	0.8	0.996905	0.333333	6	730	24	0	760
LUAD	TCGA-50-7109-01A	0.80303	0.964798	0.6625	0.982736	0.0792317	0.951981	0.0352021	0.3375	0.97586	0.726027	53	740	27	13	833
LUAD	TCGA-53-7626-01A	0.97619	0.984405	0.836735	0.998024	0.0756757	0.983784	0.0155945	0.163265	0.997911	0.901099	41	505	8	1	555
LUAD	TCGA-53-7813-01A	0.928571	0.974395	0.684211	0.99564	0.0563758	0.971812	0.0256046	0.315789	0.995462	0.787879	39	685	18	3	745
LUAD	TCGA-55-6543-01A	1	0.953258	0.175	1	0.00981767	0.953717	0.0467422	0.825	0.995751	0.297872	7	673	33	0	713
LUAD	TCGA-55-6642-01A	0.9	0.981208	0.762712	0.993207	0.0628931	0.976101	0.0187919	0.237288	0.992886	0.825688	45	731	14	5	795
LUAD	TCGA-55-6712-01A	0.85	0.943804	0.303571	0.995441	0.0280112	0.941176	0.056196	0.696429	0.984366	0.447368	17	655	39	3	714
LUAD	TCGA-55-6970-01A	0.945946	0.969169	0.752688	0.994498	0.0902439	0.967073	0.0308311	0.247312	0.993062	0.838323	70	723	23	4	820
LUAD	TCGA-55-6972-01A	0.734694	0.980114	0.837209	0.963687	0.122195	0.950125	0.0198864	0.162791	0.974381	0.782609	72	690	14	26	802
LUAD	TCGA-55-6978-01A	1	0.952894	0.0277778	1	0.00134409	0.952957	0.0471063	0.972222	1	0.0540541	1	708	35	0	744
LUAD	TCGA-55-6979-01A	1	0.969697	0.208333	1	0.00791139	0.969937	0.030303	0.791667	1	0.344828	5	608	19	0	632
LUAD	TCGA-55-6981-01A	1	0.978395	0.125	1	0.00307692	0.978462	0.0216049	0.875	1	0.222222	2	634	14	0	650
LUAD	TCGA-55-6982-01A	0.875	0.951149	0.170732	0.998492	0.0113636	0.950284	0.0488506	0.829268	0.988326	0.285714	7	662	34	1	704
LUAD	TCGA-55-6983-01A	0.882353	0.961202	0.326087	0.997403	0.0208333	0.959559	0.0387985	0.673913	0.98881	0.47619	15	768	31	2	816
LUAD	TCGA-55-6985-01A	0.883333	0.990212	0.898305	0.988599	0.089153	0.980684	0.00978793	0.101695	0.993692	0.890756	53	607	6	7	673
LUAD	TCGA-55-6986-01A	1	0.970032	0.05	1	0.0015748	0.970079	0.0299685	0.95	1	0.0952381	1	615	19	0	635
LUAD	TCGA-55-7573-01A	0.9	0.975955	0.346154	0.998553	0.013947	0.974895	0.0240453	0.653846	0.982603	0.5	9	690	17	1	717
LUAD	TCGA-55-7725-01A	0.871795	0.942278	0.478873	0.99179	0.0573529	0.938235	0.0577223	0.521127	0.983119	0.618182	34	604	37	5	680
LUAD	TCGA-55-7726-01A	0.956522	0.965278	0.468085	0.998563	0.0309556	0.965007	0.0347222	0.531915	0.994082	0.628571	22	695	25	1	743
LUAD	TCGA-55-7727-01A	0.942308	0.982595	0.816667	0.995192	0.0760234	0.979532	0.0174051	0.183333	0.995436	0.875	49	621	11	3	684
LUAD	TCGA-55-7728-01A	0.96875	0.963758	0.534483	0.998609	0.041184	0.963964	0.0362416	0.465517	0.994128	0.688889	31	718	27	1	777
LUAD	TCGA-55-7815-01A	1	0.970013	0.54	1	0.034005	0.971033	0.029987	0.46	0.998551	0.701299	27	744	23	0	794
LUAD	TCGA-55-7903-01A	0.927273	0.969487	0.69863	0.99431	0.0708763	0.966495	0.0305132	0.30137	0.990947	0.796875	51	699	22	4	776
LUAD	TCGA-55-7907-01A	0.915459	0.965774	0.942786	0.94883	0.381215	0.946593	0.0342262	0.0572139	0.987535	0.928922	379	649	23	35	1086
LUAD	TCGA-55-7911-01A	0.934783	0.979198	0.754386	0.995468	0.0639777	0.976356	0.0208024	0.245614	0.995445	0.834951	43	659	14	3	719
LUAD	TCGA-55-7914-01A	0.963415	0.970551	0.77451	0.996058	0.0950174	0.969873	0.0294494	0.22549	0.993301	0.858696	79	758	23	3	863
LUAD	TCGA-64-1677-01A	0.930693	0.937941	0.681159	0.989583	0.124691	0.937037	0.0620592	0.318841	0.986706	0.786611	94	665	44	7	810
LUAD	TCGA-64-1679-01A	0.95	0.97712	0.870229	0.991803	0.13905	0.973349	0.0228802	0.129771	0.994448	0.908367	114	726	17	6	863
LUAD	TCGA-64-5774-01A	0.776119	0.963303	0.684211	0.976744	0.0929265	0.945908	0.0366972	0.315789	0.966452	0.727273	52	630	24	15	721
LUAD	TCGA-64-5775-01A	0.784	0.965079	0.899083	0.918429	0.284091	0.913636	0.0349206	0.100917	0.976451	0.837607	196	608	22	54	880
LUAD	TCGA-64-5778-01A	0.908537	0.973019	0.90303	0.974662	0.216645	0.959049	0.0269815	0.0969697	0.992566	0.905775	149	577	16	15	757
LUAD	TCGA-64-5781-01A	0.915254	0.970588	0.905028	0.973958	0.234437	0.957616	0.0294118	0.0949721	0.988329	0.910112	162	561	17	15	755
LUAD	TCGA-67-6215-01A	0.902439	0.970213	0.637931	0.994186	0.0549598	0.966488	0.0297872	0.362069	0.989933	0.747475	37	684	21	4	746
LUAD	TCGA-67-6217-01A	0.867647	0.975904	0.786667	0.986301	0.0928962	0.965847	0.0240964	0.213333	0.987509	0.825175	59	648	16	9	732
LUAD	TCGA-69-7760-01A	0.85	0.960352	0.386364	0.995434	0.0285307	0.957204	0.0396476	0.613636	0.980764	0.53125	17	654	27	3	701
LUAD	TCGA-69-7761-01A	1	0.971524	0.0555556	1	0.00167224	0.971572	0.0284757	0.944444	0.994975	0.105263	1	580	17	0	598
LUAD	TCGA-69-7763-01A	0.923077	0.964689	0.324324	0.998538	0.0180305	0.963939	0.0353107	0.675676	0.991417	0.48	12	683	25	1	721
LUAD	TCGA-69-7764-01A	0.775	0.964238	0.534483	0.987788	0.0503145	0.954717	0.0357616	0.465517	0.970795	0.632653	31	728	27	9	795
LUAD	TCGA-69-7765-01A	0.93007	0.959845	0.810976	0.986684	0.156284	0.955191	0.0401554	0.189024	0.989465	0.86645	133	741	31	10	915
LUAD	TCGA-69-7980-01A	0.873529	0.967699	0.925234	0.94357	0.313943	0.938135	0.0323015	0.0747664	0.98335	0.898638	297	719	24	43	1083
LUAD	TCGA-71-6725-01A	0.888889	0.95739	0.333333	0.997226	0.023407	0.955787	0.0426099	0.666667	0.987424	0.484848	16	719	32	2	769
LUAD	TCGA-73-4659-01A	0.981132	0.96	0.764706	0.997403	0.116998	0.962472	0.04	0.235294	0.994564	0.859504	104	768	32	2	906
LUAD	TCGA-73-4662-01A	0.918919	0.966844	0.80315	0.987805	0.128324	0.960694	0.0331565	0.19685	0.983272	0.857143	102	729	25	9	865
LUAD	TCGA-73-4675-01A	0.904762	0.971686	0.633333	0.99473	0.0512821	0.968254	0.028314	0.366667	0.98998	0.745098	38	755	22	4	819
LUAD	TCGA-73-4676-01A	0.76	0.970149	0.703704	0.977444	0.0853242	0.952218	0.0298507	0.296296	0.975261	0.730769	38	520	16	12	586
LUAD	TCGA-73-7498-01A	0.934426	0.975578	0.75	0.994758	0.0727056	0.972586	0.0244216	0.25	0.99332	0.832117	57	759	19	4	839
LUAD	TCGA-73-7499-01A	0.923077	0.957895	0.428571	0.99726	0.0330789	0.956743	0.0421053	0.571429	0.98831	0.585366	24	728	32	2	786
LUAD	TCGA-75-5122-01A	0.866667	0.959318	0.295455	0.997271	0.019305	0.957529	0.0406824	0.704545	0.990726	0.440678	13	731	31	2	777
LUAD	TCGA-75-5146-01A	0.817073	0.953938	0.683673	0.977169	0.108609	0.939073	0.0460624	0.316327	0.969032	0.744444	67	642	31	15	755
LUAD	TCGA-75-5147-01A	0.916667	0.966463	0.333333	0.998425	0.0179641	0.965569	0.0335366	0.666667	0.993394	0.488889	11	634	22	1	668
LUAD	TCGA-75-6203-01A	0.5	0.933241	0.0204082	0.998512	0.00277393	0.932039	0.0667594	0.979592	0.940195	0.0392157	1	671	48	1	721
LUAD	TCGA-75-6205-01A	1	0.940778	0.0540541	1	0.00337268	0.940978	0.0592217	0.945946	0.983926	0.102564	2	556	35	0	593
LUAD	TCGA-75-6207-01A	0.806452	0.928471	0.328947	0.991018	0.0416667	0.923387	0.0715288	0.671053	0.961815	0.46729	25	662	51	6	744
LUAD	TCGA-75-6211-01A	0.935484	0.929374	0.725	0.986371	0.165997	0.930388	0.070626	0.275	0.983716	0.816901	116	579	44	8	747
LUAD	TCGA-75-6214-01A	0.870763	0.944266	0.887689	0.935244	0.335943	0.919573	0.0557342	0.112311	0.97016	0.879144	411	881	52	61	1405
LUAD	TCGA-75-7025-01A	1	0.953064	0.1	1	0.00518807	0.953307	0.0469361	0.9	0.993155	0.181818	4	731	36	0	771
LUAD	TCGA-75-7027-01A	0.831522	0.959488	0.801047	0.966702	0.163993	0.938503	0.0405117	0.198953	0.971181	0.816	153	900	38	31	1122
LUAD	TCGA-75-7031-01A	0.946237	0.962073	0.745763	0.993473	0.105204	0.960407	0.0379267	0.254237	0.988975	0.834123	88	761	30	5	884
LUAD	TCGA-78-7145-01A	0.909091	0.978134	0.823529	0.989676	0.100917	0.971166	0.0218659	0.176471	0.991254	0.864198	70	671	15	7	763
LUAD	TCGA-78-7147-01A	0.9	0.972973	0.846154	0.983308	0.141753	0.962629	0.027027	0.153846	0.989408	0.872247	99	648	18	11	776
LUAD	TCGA-78-7148-01A	0.897059	0.99021	0.897059	0.99021	0.0868455	0.98212	0.00979021	0.102941	0.993994	0.897059	61	708	7	7	783
LUAD	TCGA-78-7149-01A	0.87234	0.967949	0.621212	0.992116	0.0568319	0.962515	0.0320513	0.378788	0.973813	0.725664	41	755	25	6	827
LUAD	TCGA-78-7150-01A	0.86	0.970052	0.848684	0.972585	0.163399	0.95207	0.0299479	0.151316	0.982031	0.854305	129	745	23	21	918
LUAD	TCGA-78-7152-01A	0.983051	0.974448	0.725	0.99881	0.0641304	0.975	0.0255517	0.275	0.998346	0.834532	58	839	22	1	920
LUAD	TCGA-78-7153-01A	0.928571	0.973464	0.40625	0.998567	0.0191781	0.972603	0.0265363	0.59375	0.98763	0.565217	13	697	19	1	730
LUAD	TCGA-78-7154-01A	0.847826	0.975818	0.821053	0.98	0.115723	0.961006	0.0241821	0.178947	0.987089	0.834225	78	686	17	14	795
LUAD	TCGA-78-7155-01A	0.70333	0.955182	0.956104	0.69877	0.581232	0.808798	0.0448179	0.0438957	0.960083	0.810465	697	682	32	294	1705
LUAD	TCGA-78-7158-01A	0.846154	0.972059	0.776471	0.982169	0.102902	0.959103	0.0279412	0.223529	0.975698	0.809816	66	661	19	12	758
LUAD	TCGA-78-7159-01A	0.898876	0.973082	0.8	0.987705	0.106971	0.965144	0.0269179	0.2	0.988794	0.846561	80	723	20	9	832
LUAD	TCGA-78-7160-01A	1	0.976356	0.105263	1	0.00277393	0.976422	0.0236439	0.894737	1	0.190476	2	702	17	0	721
LUAD	TCGA-78-7162-01A	0.888889	0.963952	0.228571	0.998617	0.0118734	0.963061	0.0360481	0.771429	0.990951	0.363636	8	722	27	1	758
LUAD	TCGA-78-7163-01A	0.833333	0.970501	0.2	0.998483	0.00877193	0.969298	0.0294985	0.8	0.988692	0.322581	5	658	20	1	684
LUAD	TCGA-78-7167-01A	0.849206	0.939744	0.694805	0.974734	0.139073	0.927152	0.0602564	0.305195	0.96454	0.764286	107	733	47	19	906
LUAD	TCGA-78-7535-01A	0.849558	0.978166	0.864865	0.975327	0.14125	0.96	0.0218341	0.135135	0.987647	0.857143	96	672	15	17	800
LUAD	TCGA-78-7536-01A	0.75817	0.971787	0.928	0.893372	0.324153	0.902542	0.0282132	0.072	0.978799	0.834532	232	620	18	74	944
LUAD	TCGA-78-7537-01A	0.952941	0.973615	0.80198	0.994609	0.10083	0.97153	0.0263852	0.19802	0.990563	0.870968	81	738	20	4	843
LUAD	TCGA-78-7539-01A	0.935714	0.978571	0.89726	0.987032	0.166667	0.971429	0.0214286	0.10274	0.992837	0.916084	131	685	15	9	840
LUAD	TCGA-78-7542-01A	0.859551	0.968421	0.87931	0.962631	0.211151	0.945433	0.0315789	0.12069	0.979074	0.869318	153	644	21	25	843
LUAD	TCGA-78-7633-01A	0.883333	0.969828	0.716216	0.989736	0.0793651	0.962963	0.0301724	0.283784	0.986638	0.791045	53	675	21	7	756
LUAD	TCGA-80-5607-01A	0.892857	0.933833	0.485437	0.992042	0.0653442	0.931155	0.0661673	0.514563	0.986468	0.628931	50	748	53	6	857
LUAD	TCGA-80-5608-01A	0.907407	0.968116	0.690141	0.992571	0.0725806	0.96371	0.0318841	0.309859	0.985239	0.784	49	668	22	5	744
LUAD	TCGA-86-6562-01A	0.769231	0.973597	0.384615	0.994941	0.0210016	0.969305	0.0264026	0.615385	0.983371	0.512821	10	590	16	3	619
LUAD	TCGA-86-6851-01A	0.931034	0.978814	0.915254	0.982979	0.197279	0.969388	0.0211864	0.0847458	0.993969	0.923077	162	693	15	12	882
LUAD	TCGA-86-7714-01A	0.894737	0.950336	0.314815	0.997183	0.0248691	0.948953	0.0496644	0.685185	0.964465	0.465753	17	708	37	2	764
LUAD	TCGA-91-6829-01A	0.881356	0.963563	0.905923	0.953271	0.284749	0.940154	0.0364372	0.0940767	0.981047	0.893471	260	714	27	35	1036
LUAD	TCGA-91-6835-01A	0.857143	0.974811	0.230769	0.99871	0.00873908	0.973783	0.0251889	0.769231	0.994422	0.363636	6	774	20	1	801
LUAD	TCGA-91-6840-01A	0.857143	0.989933	0.8	0.993266	0.0448718	0.983974	0.0100671	0.2	0.992629	0.827586	24	590	6	4	624
LUAD	TCGA-91-6847-01A	0.757576	0.981723	0.641026	0.989474	0.0413016	0.972466	0.0182768	0.358974	0.987064	0.694444	25	752	14	8	799
LUAD	TCGA-91-6849-01A	0.963855	0.953582	0.634921	0.996835	0.0772812	0.954376	0.0464178	0.365079	0.990274	0.76555	80	945	46	3	1074
LUAD	TCGA-91-7771-01A	0.975	0.965608	0.6	0.998632	0.0502513	0.96608	0.0343915	0.4	0.995337	0.742857	39	730	26	1	796
LUAD	TCGA-93-7347-01A	0.944444	0.935317	0.253731	0.998619	0.022756	0.935525	0.0646831	0.746269	0.992813	0.4	17	723	50	1	791
LUAD	TCGA-95-7043-01A	0.69103	0.961415	0.945455	0.762755	0.49183	0.828431	0.0385852	0.0545455	0.965789	0.798464	416	598	24	186	1224
LUAD	TCGA-95-7948-01A	0.823529	0.970414	0.626866	0.989144	0.0569196	0.962054	0.0295858	0.373134	0.989372	0.711864	42	820	25	9	896
LUAD	TCGA-97-7546-01A	0.94898	0.964634	0.762295	0.993719	0.106754	0.962963	0.0353659	0.237705	0.994898	0.845455	93	791	29	5	918
LUAD	TCGA-97-7553-01A	0.941176	0.950044	0.219178	0.999078	0.0146805	0.949914	0.0499562	0.780822	0.995618	0.355556	16	1084	57	1	1158
LUAD	TCGA-97-7937-01A	0.880952	0.966159	0.880952	0.966159	0.221344	0.947299	0.0338409	0.119048	0.982767	0.880952	148	571	20	20	759
LUAD	TCGA-97-7938-01A	0.934307	0.970711	0.85906	0.987234	0.160422	0.964871	0.0292887	0.14094	0.990115	0.895105	128	696	21	9	854
LUAD	TCGA-97-7941-01A	0.8	0.958391	0.210526	0.997114	0.0136799	0.956224	0.0416089	0.789474	0.981137	0.333333	8	691	30	2	731
LUAD	TCGA-99-7458-01A	0.910569	0.974042	0.842105	0.986233	0.131974	0.965665	0.025958	0.157895	0.992131	0.875	112	788	21	11	932
SKCM	TCGA-BF-A1PU-01A	0.941176	0.970435	0.738462	0.994652	0.0814696	0.968051	0.0295652	0.261538	0.989156	0.827586	48	558	17	3	626
SKCM	TCGA-BF-A1PV-01A	0.874172	0.979321	0.90411	0.972141	0.182367	0.960145	0.0206795	0.0958904	0.98427	0.888889	132	663	14	19	828
SKCM	TCGA-BF-A1PX-01A	0.888889	0.972447	0.32	0.998336	0.014377	0.971246	0.0275527	0.68	0.986674	0.470588	8	600	17	1	626
SKCM	TCGA-BF-A1PZ-01A	0.879032	0.982262	0.931624	0.967249	0.215652	0.96	0.0177384	0.0683761	0.988306	0.904564	109	443	8	15	575
SKCM	TCGA-BF-A1Q0-01A	0.935065	0.965909	0.888889	0.980769	0.225806	0.958944	0.0340909	0.111111	0.983397	0.911392	144	510	18	10	682
SKCM	TCGA-BF-A3DJ-01A	0.916667	0.95	0.743243	0.986339	0.136364	0.945455	0.05	0.256757	0.978311	0.820896	110	722	38	10	880
SKCM	TCGA-BF-A3DL-01A	0.945455	0.94473	0.878873	0.976096	0.297834	0.944946	0.0552699	0.121127	0.984463	0.910949	312	735	43	18	1108
SKCM	TCGA-BF-A3DM-01A	0.918575	0.936691	0.891358	0.953148	0.361213	0.930147	0.0633094	0.108642	0.969059	0.904762	361	651	44	32	1088
SKCM	TCGA-BF-A3DN-01A	0.893939	0.964467	0.678161	0.990874	0.0772834	0.959016	0.035533	0.321839	0.97385	0.771242	59	760	28	7	854
SKCM	TCGA-BF-A5EO-01A	0.602067	0.957422	0.862963	0.843813	0.308121	0.84793	0.0425777	0.137037	0.956521	0.709285	233	832	37	154	1256
SKCM	TCGA-BF-A5EQ-01A	0.47907	0.951079	0.751825	0.85511	0.236264	0.83956	0.0489209	0.248175	0.952009	0.585227	103	661	34	112	910
SKCM	TCGA-D3-A1Q1-06A	1	0.968254	0.473684	1	0.0277778	0.969136	0.031746	0.526316	0.993651	0.642857	18	610	20	0	648
SKCM	TCGA-D3-A1Q3-06A	1	0.970696	0.36	1	0.0162162	0.971171	0.029304	0.64	0.992063	0.529412	9	530	16	0	555
SKCM	TCGA-D3-A1Q4-06A	0.918033	0.95922	0.708861	0.990842	0.0976	0.9552	0.0407801	0.291139	0.989798	0.8	56	541	23	5	625
SKCM	TCGA-D3-A1Q5-06A	0.9375	0.953333	0.828221	0.984509	0.193548	0.950269	0.0466667	0.171779	0.98066	0.879479	135	572	28	9	744
SKCM	TCGA-D3-A1Q6-06A	0.916981	0.951342	0.893382	0.962649	0.307782	0.940767	0.0486577	0.106618	0.983487	0.905028	243	567	29	22	861
SKCM	TCGA-D3-A1Q7-06A	0.769231	0.969251	0.30303	0.995879	0.0170828	0.965834	0.0307487	0.69697	0.988276	0.434783	10	725	23	3	761
SKCM	TCGA-D3-A1Q8-06A	0.954023	0.965909	0.754545	0.994798	0.0989761	0.964733	0.0340909	0.245455	0.989304	0.84264	83	765	27	4	879
SKCM	TCGA-D3-A1Q9-06A	0.888889	0.963557	0.390244	0.996983	0.0255682	0.961648	0.0364431	0.609756	0.986476	0.542373	16	661	25	2	704
SKCM	TCGA-D3-A1QA-06A	0.915385	0.958533	0.901515	0.964687	0.293123	0.945885	0.0414673	0.0984848	0.982021	0.908397	238	601	26	22	887
SKCM	TCGA-D3-A1QB-06A	0.941176	0.953488	0.653061	0.994294	0.0851064	0.952441	0.0465116	0.346939	0.990002	0.771084	64	697	34	4	799
SKCM	TCGA-D3-A2J6-06A	1	0.966874	0.384615	1	0.020284	0.967546	0.0331263	0.615385	0.995859	0.555556	10	467	16	0	493
SKCM	TCGA-D3-A2J7-06A	0.955556	0.965636	0.68254	0.996454	0.0717703	0.964912	0.0343643	0.31746	0.988545	0.796296	43	562	20	2	627
SKCM	TCGA-D3-A2J8-06A	0.848485	0.974834	0.595745	0.993252	0.0418782	0.969543	0.0251656	0.404255	0.983383	0.7	28	736	19	5	788
SKCM	TCGA-D3-A2J9-06A	1	0.969697	0.1	1	0.0033557	0.969799	0.030303	0.9	1	0.181818	2	576	18	0	596
SKCM	TCGA-D3-A2JA-06A	0.899408	0.948378	0.812834	0.974242	0.199528	0.938607	0.0516224	0.187166	0.978129	0.853933	152	643	35	17	847
SKCM	TCGA-D3-A2JB-06A	0.75	0.948579	0.0731707	0.998575	0.00538358	0.94751	0.0514208	0.926829	0.876184	0.133333	3	701	38	1	743
SKCM	TCGA-D3-A2JC-06A	0.875	0.963145	0.583333	0.992405	0.0556845	0.958237	0.036855	0.416667	0.973997	0.7	21	392	15	3	431
SKCM	TCGA-D3-A2JD-06A	0.97619	0.969643	0.706897	0.998162	0.0697674	0.9701	0.0303571	0.293103	0.991497	0.82	41	543	17	1	602
SKCM	TCGA-D3-A2JF-06A	0.939954	0.956349	0.961039	0.932903	0.533909	0.947596	0.0436508	0.038961	0.982202	0.950379	814	723	33	52	1622
SKCM	TCGA-D3-A2JG-06A	0.964912	0.963394	0.714286	0.996558	0.0866261	0.963526	0.0366057	0.285714	0.988732	0.820896	55	579	22	2	658
SKCM	TCGA-D3-A2JH-06A	0.837838	0.966027	0.574074	0.990909	0.0518207	0.959384	0.0339734	0.425926	0.986626	0.681319	31	654	23	6	714
SKCM	TCGA-D3-A2JK-06A	0.958904	0.968142	0.795455	0.994545	0.11442	0.967085	0.0318584	0.204545	0.992096	0.869565	70	547	18	3	638
SKCM	TCGA-D3-A2JL-06A	0.932692	0.96563	0.822034	0.988275	0.145455	0.960839	0.0343699	0.177966	0.988024	0.873874	97	590	21	7	715
SKCM	TCGA-D3-A2JN-06A	0.934066	0.964401	0.794393	0.990033	0.12835	0.960508	0.0355987	0.205607	0.989029	0.858586	85	596	22	6	709
SKCM	TCGA-D3-A2JO-06A	0.970874	0.968037	0.826446	0.995305	0.135526	0.968421	0.0319635	0.173554	0.99035	0.892857	100	636	21	3	760
SKCM	TCGA-D3-A2JP-06A	0.911111	0.964187	0.759259	0.988701	0.110294	0.958333	0.0358127	0.240741	0.980227	0.828283	41	350	13	4	408
SKCM	TCGA-D3-A3BZ-06A	1	0.958333	0.0588235	1	0.0025974	0.958442	0.0416667	0.941176	0.983724	0.111111	2	736	32	0	770
SKCM	TCGA-D3-A3C1-06A	0.95	0.968665	0.7125	0.995798	0.0755668	0.967254	0.0313351	0.2875	0.988147	0.814286	57	711	23	3	794
SKCM	TCGA-D3-A3C3-06A	0.969697	0.968379	0.842105	0.994587	0.148148	0.968575	0.0316206	0.157895	0.991456	0.901408	128	735	24	4	891
SKCM	TCGA-D3-A3C6-06A	0.909091	0.968373	0.769231	0.989231	0.103914	0.962213	0.0316265	0.230769	0.984275	0.833333	70	643	21	7	741
SKCM	TCGA-D3-A3C7-06A	0.938166	0.969091	0.962801	0.948399	0.460255	0.954858	0.0309091	0.0371991	0.99227	0.950324	440	533	17	29	1019
SKCM	TCGA-D3-A3CB-06A	0.833333	0.971831	0.454545	0.995192	0.0273973	0.968037	0.028169	0.545455	0.993045	0.588235	15	621	18	3	657
SKCM	TCGA-D3-A3CE-06A	0.727273	0.976359	0.444444	0.992788	0.0253456	0.970046	0.0236407	0.555556	0.968193	0.551724	8	413	10	3	434
SKCM	TCGA-D3-A3CF-06A	1	0.967118	0.0555556	1	0.0019305	0.967181	0.032882	0.944444	1	0.105263	1	500	17	0	518
SKCM	TCGA-D3-A3ML-06A	0.898501	0.947581	0.952323	0.889029	0.538175	0.921167	0.0524194	0.0476773	0.970053	0.924629	779	705	39	88	1611
SKCM	TCGA-D3-A3MO-06A	0.894737	0.948148	0.593023	0.990712	0.0778689	0.943989	0.0518519	0.406977	0.97848	0.713287	51	640	35	6	732
SKCM	TCGA-D3-A3MR-06A	0.920705	0.95375	0.849593	0.976953	0.221032	0.946446	0.04625	0.150407	0.98424	0.883721	209	763	37	18	1027
SKCM	TCGA-D3-A3MU-06A	0.918919	0.952806	0.901857	0.96139	0.320624	0.941941	0.0471939	0.0981432	0.978502	0.910308	340	747	37	30	1154
SKCM	TCGA-D3-A3MV-06A	0.919255	0.958333	0.9279	0.953153	0.368421	0.943936	0.0416667	0.0721003	0.97996	0.923557	296	529	23	26	874
SKCM	TCGA-D3-A51E-06A	0.887218	0.968595	0.861314	0.975042	0.180217	0.95393	0.031405	0.138686	0.984105	0.874074	118	586	19	15	738
SKCM	TCGA-D3-A51F-06A	0	0.968153	0	0.998358	0.00158983	0.966614	0.0318471	1	0.952229	0	0	608	20	1	629
SKCM	TCGA-D3-A51G-06A	0.910547	0.97264	0.97151	0.913882	0.506081	0.941216	0.0273598	0.02849	0.986006	0.940041	682	711	20	67	1480
SKCM	TCGA-D3-A51H-06A	1	0.973289	0.0588235	1	0.00166667	0.973333	0.0267112	0.941176	1	0.111111	1	583	16	0	600
SKCM	TCGA-D3-A51J-06A	0.965517	0.980057	0.888889	0.99422	0.141809	0.977995	0.019943	0.111111	0.995972	0.92562	112	688	14	4	818
SKCM	TCGA-D3-A51K-06A	1	0.940086	0.25	1	0.0195804	0.941259	0.0599144	0.75	0.970348	0.4	14	659	42	0	715
SKCM	TCGA-D3-A51N-06A	0.911765	0.954612	0.5	0.99542	0.0474198	0.95258	0.045388	0.5	0.986694	0.645833	31	652	31	3	717
SKCM	TCGA-D3-A51R-06A	0.877682	0.953052	0.931663	0.914414	0.421719	0.921267	0.0469484	0.0683371	0.973191	0.903867	409	609	30	57	1105
SKCM	TCGA-D3-A51T-06A	0.900524	0.96732	0.962687	0.912173	0.483544	0.935021	0.0326797	0.0373134	0.987781	0.930568	516	592	20	57	1185
SKCM	TCGA-D3-A5GN-06A	0.911111	0.95695	0.891304	0.965261	0.279255	0.944149	0.0430504	0.108696	0.977934	0.901099	287	778	35	28	1128
SKCM	TCGA-D3-A5GO-06A	0.916821	0.957711	0.966862	0.895349	0.573701	0.934252	0.0422886	0.0331384	0.979991	0.941176	992	770	34	90	1886
SKCM	TCGA-D3-A5GR-06A	0.840708	0.946648	0.708955	0.974648	0.133886	0.932464	0.0533516	0.291045	0.955837	0.769231	95	692	39	18	844
SKCM	TCGA-D3-A5GS-06A	0.886435	0.953317	0.880878	0.955665	0.280283	0.934571	0.046683	0.119122	0.976639	0.883648	281	776	38	36	1131
SKCM	TCGA-D3-A5GT-01A	0.818182	0.956522	0.214286	0.997253	0.0142857	0.954545	0.0434783	0.785714	0.965984	0.339623	9	726	33	2	770
SKCM	TCGA-D9-A148-06A	0.847328	0.954386	0.810219	0.964539	0.186876	0.934379	0.045614	0.189781	0.968341	0.828358	111	544	26	20	701
SKCM	TCGA-D9-A149-06A	0.930556	0.960744	0.77907	0.989362	0.129496	0.956835	0.0392562	0.22093	0.989583	0.848101	67	465	19	5	556
SKCM	TCGA-D9-A1JW-06A	0.929231	0.946584	0.875362	0.970701	0.287611	0.941593	0.0534161	0.124638	0.985265	0.901493	302	762	43	23	1130
SKCM	TCGA-D9-A1JX-06A	0.940171	0.958209	0.797101	0.989214	0.148666	0.955527	0.041791	0.202899	0.984819	0.862745	110	642	28	7	787
SKCM	TCGA-D9-A3Z1-06A	0.96129	0.956522	0.814208	0.992042	0.165422	0.957311	0.0434783	0.185792	0.985628	0.881657	149	748	34	6	937
SKCM	TCGA-D9-A3Z3-06A	0.932692	0.948905	0.734848	0.989346	0.131812	0.946768	0.0510949	0.265152	0.98856	0.822034	97	650	35	7	789
SKCM	TCGA-D9-A3Z4-01A	0.945455	0.957064	0.77037	0.991392	0.132212	0.955529	0.0429363	0.22963	0.990166	0.84898	104	691	31	6	832
SKCM	TCGA-D9-A4Z2-01A	1	0.951117	0.222222	1	0.0137741	0.951791	0.0488827	0.777778	0.987849	0.363636	10	681	35	0	726
SKCM	TCGA-D9-A4Z5-01A	0.923077	0.982222	0.666667	0.996992	0.0370899	0.980029	0.0177778	0.333333	0.985527	0.774194	24	663	12	2	701
SKCM	TCGA-D9-A6E9-06A	0.94	0.951039	0.5875	0.995342	0.0690608	0.950276	0.0489614	0.4125	0.987359	0.723077	47	641	33	3	724
SKCM	TCGA-D9-A6EA-06A	0.856851	0.968188	0.947964	0.909091	0.403465	0.923267	0.0318119	0.0520362	0.976552	0.900107	419	700	23	70	1212
SKCM	TCGA-D9-A6EC-06A	0.855943	0.957276	0.984541	0.676415	0.760703	0.880192	0.0427236	0.0154589	0.972017	0.915749	2038	717	32	343	3130
SKCM	TCGA-DA-A1HV-06A	0.911814	0.9591	0.964789	0.898467	0.551376	0.933028	0.0408998	0.0352113	0.976147	0.937553	548	469	20	53	1090
SKCM	TCGA-DA-A1HW-06A	0.922652	0.961708	0.865285	0.97901	0.210465	0.953488	0.0382916	0.134715	0.985858	0.893048	167	653	26	14	860
SKCM	TCGA-DA-A1HY-06A	0.92437	0.957865	0.93617	0.949861	0.400673	0.944444	0.0421348	0.0638298	0.980228	0.930233	440	682	30	36	1188
SKCM	TCGA-DA-A1I0-06A	0.969349	0.93956	0.851852	0.988439	0.263903	0.947422	0.0604396	0.148148	0.984074	0.90681	253	684	44	8	989
SKCM	TCGA-DA-A1I1-06A	0.89313	0.957565	0.835714	0.973734	0.194651	0.945022	0.0424354	0.164286	0.982155	0.863469	117	519	23	14	673
SKCM	TCGA-DA-A1I2-06A	0.865672	0.975845	0.794521	0.985366	0.0973837	0.965116	0.0241546	0.205479	0.985748	0.828571	58	606	15	9	688
SKCM	TCGA-DA-A1I4-06A	0.935484	0.959264	0.789116	0.98916	0.140113	0.955932	0.0407359	0.210884	0.988597	0.856089	116	730	31	8	885
SKCM	TCGA-DA-A1I5-06A	0.966887	0.959253	0.858824	0.991228	0.204054	0.960811	0.040747	0.141176	0.990454	0.909657	146	565	24	5	740
SKCM	TCGA-DA-A1I7-06A	0.91358	0.955516	0.855491	0.974592	0.223757	0.946133	0.044484	0.144509	0.981866	0.883582	148	537	25	14	724
SKCM	TCGA-DA-A1I8-06A	0.872881	0.96547	0.804688	0.978992	0.140143	0.952494	0.0345304	0.195312	0.97563	0.837398	103	699	25	15	842
SKCM	TCGA-DA-A1IA-06A	0.794239	0.965861	0.889401	0.931413	0.256871	0.921776	0.0341394	0.110599	0.978645	0.83913	193	679	24	50	946
SKCM	TCGA-DA-A1IC-06A	0.87931	0.967825	0.953271	0.914842	0.427413	0.929993	0.032175	0.046729	0.98257	0.914798	510	752	25	70	1357
SKCM	TCGA-DA-A3F3-06A	0.934673	0.940426	0.815789	0.980769	0.220133	0.939159	0.0595745	0.184211	0.970883	0.871194	186	663	42	13	904
SKCM	TCGA-DA-A3F5-06A	0.950549	0.939435	0.793578	0.98727	0.196757	0.941622	0.0605653	0.206422	0.972128	0.865	173	698	45	9	925
SKCM	TCGA-DA-A3F8-06A	0.929577	0.947761	0.887097	0.968234	0.306299	0.942192	0.0522388	0.112903	0.97809	0.90784	330	762	42	25	1159
SKCM	TCGA-EB-A1NK-01A	0.980769	0.967977	0.69863	0.998498	0.0703654	0.968877	0.0320233	0.30137	0.993534	0.816	51	665	22	1	739
SKCM	TCGA-EB-A24C-01A	1	0.979592	0.44	1	0.0157819	0.979914	0.0204082	0.56	0.995362	0.611111	11	672	14	0	697
SKCM	TCGA-EB-A24D-01A	0.91358	0.963303	0.925	0.957447	0.331288	0.94683	0.0366972	0.075	0.978631	0.919255	296	630	24	28	978
SKCM	TCGA-EB-A299-01A	0.916667	0.967071	0.698413	0.992883	0.0768	0.9632	0.0329289	0.301587	0.986641	0.792793	44	558	19	4	625
SKCM	TCGA-EB-A3HV-01A	0.974359	0.966353	0.603175	0.998609	0.0498721	0.966752	0.0336474	0.396825	0.993478	0.745098	38	718	25	1	782
SKCM	TCGA-EB-A3XC-01A	0.940341	0.953202	0.897019	0.973585	0.302405	0.949313	0.046798	0.102981	0.980757	0.918169	331	774	38	21	1164
SKCM	TCGA-EB-A3XD-01A	0.651163	0.945251	0.363636	0.982578	0.0458422	0.93177	0.0547486	0.636364	0.95328	0.466667	28	846	49	15	938
SKCM	TCGA-EB-A3XE-01A	1	0.936631	0.145833	1	0.0107034	0.937309	0.0633694	0.854167	0.994259	0.254545	7	606	41	0	654
SKCM	TCGA-EB-A3Y6-01A	0.935933	0.938922	0.868217	0.971499	0.30067	0.938023	0.0610778	0.131783	0.983067	0.900804	336	784	51	23	1194
SKCM	TCGA-EB-A3Y7-01A	0.960526	0.949266	0.945324	0.963415	0.47732	0.954641	0.0507343	0.0546763	0.988616	0.952864	657	711	38	27	1433
SKCM	TCGA-EB-A41A-01A	0.936875	0.947552	0.970855	0.889497	0.650936	0.940602	0.0524476	0.0291451	0.978309	0.953562	1499	813	45	101	2458
SKCM	TCGA-EB-A41B-01A	0.918675	0.942333	0.873926	0.963807	0.303196	0.93516	0.0576671	0.126074	0.973713	0.895742	305	719	44	27	1095
SKCM	TCGA-EB-A42Y-01A	0.958333	0.949934	0.547619	0.997234	0.0594796	0.950434	0.0500659	0.452381	0.987593	0.69697	46	721	38	2	807
SKCM	TCGA-EB-A42Z-01A	0.989899	0.949214	0.7	0.998728	0.106911	0.953564	0.050786	0.3	0.981801	0.820084	98	785	42	1	926
SKCM	TCGA-EB-A431-01A	0.927978	0.969477	0.969609	0.927677	0.512057	0.948227	0.0305233	0.0303907	0.987068	0.948337	670	667	21	52	1410
SKCM	TCGA-EB-A44N-01A	1	0.953411	0.2	1	0.0115132	0.953947	0.046589	0.8	0.995959	0.333333	7	573	28	0	608
SKCM	TCGA-EB-A44O-01A	0.922261	0.958949	0.912587	0.963696	0.317265	0.947309	0.0410509	0.0874126	0.985512	0.917399	261	584	25	22	892
SKCM	TCGA-EB-A44P-01A	0.883978	0.958882	0.864865	0.965232	0.229404	0.941698	0.0411184	0.135135	0.979709	0.874317	160	583	25	21	789
SKCM	TCGA-EB-A44Q-06A	1	0.969957	0.461538	1	0.0251046	0.970711	0.0300429	0.538462	0.995788	0.631579	18	678	21	0	717
SKCM	TCGA-EB-A44R-06A	1	0.941878	0.303571	1	0.0247093	0.943314	0.0581222	0.696429	0.985185	0.465753	17	632	39	0	688
SKCM	TCGA-EB-A4IQ-01A	1	0.9424	0.0526316	1	0.00318979	0.942584	0.0576	0.947368	0.9984	0.1	2	589	36	0	627
SKCM	TCGA-EB-A4IS-01A	0.935484	0.972504	0.859259	0.988235	0.152147	0.966871	0.0274964	0.140741	0.993838	0.895753	116	672	19	8	815
SKCM	TCGA-EB-A4OY-01A	1	0.969208	0.4	1	0.0201149	0.969828	0.0307918	0.6	0.995182	0.571429	14	661	21	0	696
SKCM	TCGA-EB-A4P0-01A	0.915094	0.952239	0.751938	0.98609	0.136598	0.947165	0.0477612	0.248062	0.97136	0.825532	97	638	32	9	776
SKCM	TCGA-EB-A551-01A	0.92233	0.950633	0.708955	0.98946	0.115342	0.947368	0.0493671	0.291045	0.987932	0.801688	95	751	39	8	893
SKCM	TCGA-EB-A553-01A	0.925581	0.958134	0.850427	0.980416	0.204567	0.951475	0.041866	0.149573	0.983704	0.886414	199	801	35	16	1051
SKCM	TCGA-EB-A57M-01A	1	0.944301	0.232143	1	0.0165605	0.945223	0.0556995	0.767857	0.992128	0.376812	13	729	43	0	785
SKCM	TCGA-EB-A5SF-01A	1	0.951104	0.425926	1	0.0350076	0.952816	0.0488959	0.574074	0.992045	0.597403	23	603	31	0	657
SKCM	TCGA-EB-A5SG-06A	1	0.967568	0.294118	1	0.0133333	0.968	0.0324324	0.705882	0.99	0.454545	10	716	24	0	750
SKCM	TCGA-EB-A5SH-06A	1	0.960666	0.518519	1	0.0406386	0.962264	0.0393343	0.481481	0.99249	0.682927	28	635	26	0	689
SKCM	TCGA-EB-A5UL-06A	0.904494	0.956815	0.834197	0.976584	0.193689	0.946681	0.0431849	0.165803	0.980508	0.867925	161	709	32	17	919
SKCM	TCGA-EB-A5UM-01A	0.935154	0.954294	0.892508	0.973164	0.28867	0.948768	0.0457064	0.107492	0.985422	0.913333	274	689	33	19	1015
SKCM	TCGA-EB-A5UN-06A	0.95279	0.966624	0.895161	0.985602	0.230237	0.963439	0.0333761	0.104839	0.991422	0.923077	222	753	26	11	1012
SKCM	TCGA-EE-A17X-06A	0.902479	0.962914	0.95122	0.924936	0.444853	0.936029	0.0370861	0.0487805	0.980822	0.926209	546	727	28	59	1360
SKCM	TCGA-EE-A17Y-06A	0.932432	0.937879	0.627273	0.991987	0.100817	0.93733	0.0621212	0.372727	0.977273	0.75	69	619	41	5	734
SKCM	TCGA-EE-A17Z-06A	0.857143	0.969636	0.285714	0.997917	0.0139721	0.968064	0.0303644	0.714286	0.983516	0.428571	6	479	15	1	501
SKCM	TCGA-EE-A180-06A	0.925636	0.955347	0.925636	0.955347	0.375184	0.9442	0.0446533	0.074364	0.980053	0.925636	473	813	38	38	1362
SKCM	TCGA-EE-A181-06A	0.913333	0.971922	0.954704	0.945378	0.393185	0.948886	0.0280778	0.0452962	0.987588	0.93356	274	450	13	26	763
SKCM	TCGA-EE-A182-06A	0.921678	0.948454	0.942775	0.929293	0.479544	0.935614	0.0515464	0.0572246	0.983101	0.932107	659	736	40	56	1491
SKCM	TCGA-EE-A183-06A	1	0.977956	0.676471	1	0.0440613	0.978927	0.0220441	0.323529	0.997647	0.807018	23	488	11	0	522
SKCM	TCGA-EE-A185-06A	0.887931	0.961111	0.830645	0.975564	0.176829	0.948171	0.0388889	0.169355	0.977251	0.858333	103	519	21	13	656
SKCM	TCGA-EE-A20B-06A	0.860215	0.957726	0.733945	0.980597	0.119384	0.946085	0.0422741	0.266055	0.980752	0.792079	80	657	29	13	779
SKCM	TCGA-EE-A20C-06A	0.843652	0.971831	0.980488	0.787447	0.626561	0.891519	0.028169	0.0195122	0.978628	0.906937	804	552	16	149	1521
SKCM	TCGA-EE-A20F-06A	0.95122	0.986513	0.943548	0.988417	0.191589	0.979751	0.0134875	0.0564516	0.994925	0.947368	117	512	7	6	642
SKCM	TCGA-EE-A20H-06A	0.875776	0.959064	0.937916	0.916201	0.413882	0.924593	0.0409357	0.0620843	0.974753	0.905782	423	656	28	60	1167
SKCM	TCGA-EE-A20I-06A	0.875	0.962441	0.225806	0.998377	0.0123648	0.96136	0.0375587	0.774194	0.980047	0.358974	7	615	24	1	647
SKCM	TCGA-EE-A29A-06A	0.910112	0.951823	0.81407	0.978581	0.188161	0.943975	0.0481771	0.18593	0.977908	0.859416	162	731	37	16	946
SKCM	TCGA-EE-A29B-06A	0.862876	0.960976	0.914894	0.935127	0.327133	0.928884	0.0390244	0.0851064	0.978291	0.888124	258	591	24	41	914
SKCM	TCGA-EE-A29C-06A	0.897321	0.950336	0.844538	0.968536	0.231166	0.93808	0.0496644	0.155462	0.980723	0.87013	201	708	37	23	969
SKCM	TCGA-EE-A29D-06A	0.904585	0.948686	0.979438	0.786307	0.729885	0.916498	0.0513141	0.0205617	0.975189	0.940525	1953	758	41	206	2958
SKCM	TCGA-EE-A29E-06A	0.918085	0.953206	0.984598	0.78125	0.765161	0.926333	0.0467938	0.0154022	0.980788	0.950179	1726	550	27	154	2457
SKCM	TCGA-EE-A29G-06A	0.972973	0.960061	0.580645	0.998403	0.0537791	0.960756	0.0399386	0.419355	0.994395	0.727273	36	625	26	1	688
SKCM	TCGA-EE-A29H-06A	0.898058	0.96136	0.880952	0.967341	0.241501	0.946073	0.0386399	0.119048	0.983779	0.889423	185	622	25	21	853
SKCM	TCGA-EE-A29L-06A	0.900369	0.938583	0.949416	0.880355	0.561464	0.917127	0.0614173	0.0505837	0.971121	0.924242	732	596	39	81	1448
SKCM	TCGA-EE-A29M-06A	0.935807	0.954444	0.974847	0.887397	0.65358	0.942263	0.0455556	0.0251534	0.987192	0.954928	1589	859	41	109	2598
SKCM	TCGA-EE-A29N-06A	0.905263	0.97274	0.819048	0.9869	0.119949	0.964646	0.0272597	0.180952	0.993234	0.86	86	678	19	9	792
SKCM	TCGA-EE-A29P-06A	0.861538	0.961066	0.746667	0.981172	0.117541	0.949367	0.0389344	0.253333	0.979161	0.8	56	469	19	9	553
SKCM	TCGA-EE-A29Q-06A	0.917647	0.956757	0.866667	0.974312	0.234483	0.947586	0.0432432	0.133333	0.979216	0.891429	156	531	24	14	725
SKCM	TCGA-EE-A29R-06A	0.924771	0.965909	0.954545	0.943135	0.436349	0.947958	0.0340909	0.0454545	0.982514	0.939422	504	680	24	41	1249
SKCM	TCGA-EE-A29S-06A	0.941368	0.945748	0.939837	0.947137	0.473765	0.943673	0.0542522	0.0601626	0.988444	0.940602	578	645	37	36	1296
SKCM	TCGA-EE-A29V-06A	0.906832	0.975717	0.963696	0.936441	0.415484	0.947097	0.0242826	0.0363036	0.989161	0.9344	292	442	11	30	775
SKCM	TCGA-EE-A29W-06A	0.935484	0.965021	0.630435	0.995754	0.0599613	0.96325	0.0349794	0.369565	0.983539	0.753247	29	469	17	2	517
SKCM	TCGA-EE-A29X-06A	0.857143	0.96	0.741573	0.980462	0.118098	0.947853	0.04	0.258427	0.980576	0.795181	66	552	23	11	652
SKCM	TCGA-EE-A2A0-06A	0.904762	0.948387	0.640449	0.989899	0.0922401	0.944363	0.0516129	0.359551	0.982437	0.75	57	588	32	6	683
SKCM	TCGA-EE-A2A1-06A	0.94	0.959792	0.602564	0.995962	0.0609013	0.958587	0.0402075	0.397436	0.985992	0.734375	47	740	31	3	821
SKCM	TCGA-EE-A2A5-06A	0.888889	0.96603	0.894737	0.963983	0.245192	0.947115	0.0339703	0.105263	0.979435	0.891803	136	455	16	17	624
SKCM	TCGA-EE-A2A6-06A	0.94898	0.970032	0.830357	0.991935	0.13388	0.967213	0.0299685	0.169643	0.993482	0.885714	93	615	19	5	732
SKCM	TCGA-EE-A2GB-06A	0.914352	0.969444	0.947242	0.94966	0.375	0.948785	0.0305556	0.0527578	0.984889	0.930506	395	698	22	37	1152
SKCM	TCGA-EE-A2GC-06A	0.919583	0.954545	0.973975	0.865169	0.649106	0.931851	0.0454545	0.0260252	0.98339	0.945998	1235	693	33	108	2069
SKCM	TCGA-EE-A2GD-06A	0.917808	0.982548	0.87013	0.989455	0.113003	0.975232	0.017452	0.12987	0.994262	0.893333	67	563	10	6	646
SKCM	TCGA-EE-A2GE-06A	0.928571	0.972	0.481481	0.997947	0.0272374	0.970817	0.028	0.518519	0.996286	0.634146	13	486	14	1	514
SKCM	TCGA-EE-A2GH-06A	0.8	0.969646	0.470588	0.993092	0.0326264	0.964111	0.0303541	0.529412	0.984654	0.592593	16	575	18	4	613
SKCM	TCGA-EE-A2GI-06A	0.950249	0.961739	0.963025	0.948542	0.511885	0.955857	0.0382609	0.0369748	0.990009	0.956594	573	553	22	30	1178
SKCM	TCGA-EE-A2GJ-06A	0.937233	0.962517	0.959124	0.942333	0.484116	0.950276	0.0374833	0.0408759	0.987186	0.948052	657	719	28	44	1448
SKCM	TCGA-EE-A2GK-06A	0	0.974589	0	0.996942	0.00298063	0.971684	0.0254111	1	0.569507	0	0	652	17	2	671
SKCM	TCGA-EE-A2GL-06A	0.689655	0.972259	0.487805	0.987919	0.0368957	0.961832	0.0277411	0.512195	0.94921	0.571429	20	736	21	9	786
SKCM	TCGA-EE-A2GM-06B	0.908705	0.972141	0.957494	0.939093	0.4085	0.946227	0.0278592	0.0425056	0.985583	0.932462	428	663	19	43	1153
SKCM	TCGA-EE-A2GN-06A	0.863636	0.978469	0.93662	0.951163	0.269231	0.947552	0.0215311	0.0633803	0.984077	0.898649	133	409	9	21	572
SKCM	TCGA-EE-A2GO-06A	0.898734	0.969571	0.972603	0.888466	0.545854	0.930905	0.0304288	0.0273973	0.981558	0.934211	781	701	22	88	1592
SKCM	TCGA-EE-A2GP-06A	0.94577	0.970793	0.954048	0.965422	0.390678	0.961017	0.0292072	0.0459519	0.987818	0.949891	436	698	21	25	1180
SKCM	TCGA-EE-A2GR-06A	0.860896	0.957912	0.957045	0.863429	0.521354	0.907333	0.0420875	0.0429553	0.975294	0.906428	557	569	25	90	1241
SKCM	TCGA-EE-A2GS-06A	0.896694	0.961379	0.885714	0.965374	0.250259	0.945191	0.0386207	0.114286	0.980393	0.89117	217	697	28	25	967
SKCM	TCGA-EE-A2GT-06A	0.964286	0.973896	0.675	0.997942	0.0532319	0.973384	0.0261044	0.325	0.985155	0.794118	27	485	13	1	526
SKCM	TCGA-EE-A2GU-06A	0.976351	0.95894	0.903125	0.990424	0.281637	0.963844	0.0410596	0.096875	0.989498	0.938312	289	724	31	7	1051
SKCM	TCGA-EE-A2M5-06A	0.931983	0.967692	0.968421	0.930473	0.515287	0.949292	0.0323077	0.0315789	0.991589	0.949853	644	629	21	47	1341
SKCM	TCGA-EE-A2M6-06A	0.902857	0.974874	0.954683	0.944805	0.369588	0.948258	0.0251256	0.0453172	0.982044	0.928047	316	582	15	34	947
SKCM	TCGA-EE-A2M7-06A	0.833333	0.980462	0.3125	0.998192	0.0105448	0.97891	0.0195382	0.6875	0.982238	0.454545	5	552	11	1	569
SKCM	TCGA-EE-A2MC-06A	0.912	0.974085	0.870229	0.983077	0.160051	0.964149	0.0259146	0.129771	0.993159	0.890625	114	639	17	11	781
SKCM	TCGA-EE-A2MD-06A	0.925734	0.946429	0.942004	0.93131	0.484519	0.936402	0.0535714	0.0579965	0.980819	0.933798	536	583	33	43	1195
SKCM	TCGA-EE-A2MF-06A	0.947837	0.952432	0.944233	0.955531	0.45938	0.950321	0.0475676	0.0557668	0.985251	0.946032	745	881	44	41	1711
SKCM	TCGA-EE-A2MH-06A	0.833333	0.972622	0.512821	0.994109	0.0334262	0.967967	0.0273775	0.487179	0.969801	0.634921	20	675	19	4	718
SKCM	TCGA-EE-A2MI-06A	0.917722	0.97274	0.938511	0.963068	0.311945	0.955577	0.0272597	0.0614887	0.991147	0.928	290	678	19	26	1013
SKCM	TCGA-EE-A2MJ-06A	0.891089	0.9783	0.882353	0.980072	0.154434	0.964832	0.0216998	0.117647	0.991925	0.8867	90	541	12	11	654
SKCM	TCGA-EE-A2MK-06A	0.891304	0.96467	0.842466	0.976672	0.174905	0.951838	0.0353303	0.157534	0.978261	0.866197	123	628	23	15	789
SKCM	TCGA-EE-A2MM-06A	0.877551	0.954545	0.895833	0.945946	0.308176	0.930818	0.0454545	0.104167	0.975429	0.886598	215	525	25	30	795
SKCM	TCGA-EE-A2MN-06A	0.907895	0.975647	0.811765	0.989198	0.103683	0.968622	0.0243531	0.188235	0.990888	0.857143	69	641	16	7	733
SKCM	TCGA-EE-A2MP-06A	0.814433	0.961404	0.782178	0.968198	0.145427	0.94003	0.0385965	0.217822	0.976867	0.79798	79	548	22	18	667
SKCM	TCGA-EE-A2MQ-06A	0.904762	0.971761	0.886667	0.976628	0.196262	0.958611	0.0282392	0.113333	0.985717	0.895623	133	585	17	14	749
SKCM	TCGA-EE-A2MR-06A	0.854626	0.968603	0.906542	0.949231	0.262731	0.938657	0.0313972	0.0934579	0.981321	0.879819	194	617	20	33	864
SKCM	TCGA-EE-A2MS-06A	0.903528	0.964286	0.981235	0.828645	0.673945	0.923338	0.0357143	0.0187647	0.978288	0.94078	1255	648	24	134	2061
SKCM	TCGA-EE-A2MT-06A	0.901153	0.951524	0.939863	0.919679	0.456734	0.928518	0.0484765	0.0601375	0.97859	0.920101	547	687	35	60	1329
SKCM	TCGA-EE-A2MU-06A	0.940299	0.967794	0.759036	0.993388	0.0973837	0.965116	0.0322061	0.240964	0.987887	0.84	63	601	20	4	688
SKCM	TCGA-EE-A3AA-06A	0.869565	0.97379	0.754717	0.98773	0.0848708	0.964945	0.0262097	0.245283	0.985361	0.808081	40	483	13	6	542
SKCM	TCGA-EE-A3AB-06A	0.893617	0.966817	0.905172	0.962462	0.261693	0.947661	0.0331825	0.0948276	0.982927	0.899358	210	641	22	25	898
SKCM	TCGA-EE-A3AC-06A	0.909739	0.975728	0.962312	0.940718	0.405197	0.948989	0.0242718	0.0376884	0.986398	0.935287	383	603	15	38	1039
SKCM	TCGA-EE-A3AD-06A	0.856061	0.961353	0.904	0.940157	0.298305	0.929944	0.0386473	0.096	0.971936	0.879377	226	597	24	38	885
SKCM	TCGA-EE-A3AE-06A	0.917018	0.962145	0.964497	0.911809	0.528625	0.93829	0.0378549	0.035503	0.978067	0.940159	652	610	24	59	1345
SKCM	TCGA-EE-A3AF-06A	0.906915	0.962532	0.959212	0.91411	0.492792	0.935125	0.0374677	0.0407876	0.983651	0.932331	682	745	29	70	1526
SKCM	TCGA-EE-A3AG-06A	0.884793	0.967599	0.977597	0.840153	0.615079	0.916667	0.0324006	0.0224033	0.981707	0.928882	960	657	22	125	1764
SKCM	TCGA-EE-A3AH-06A	0.838583	0.962521	0.906383	0.932343	0.302021	0.925089	0.0374787	0.093617	0.975979	0.871166	213	565	22	41	841
SKCM	TCGA-EE-A3J3-06A	0.918699	0.952941	0.77931	0.984802	0.153176	0.947696	0.0470588	0.22069	0.982975	0.843284	113	648	32	10	803
SKCM	TCGA-EE-A3J4-06A	0.896679	0.965714	0.910112	0.960227	0.279094	0.946447	0.0342857	0.0898876	0.981892	0.903346	243	676	24	28	971
SKCM	TCGA-EE-A3J5-06A	0.928177	0.950758	0.974855	0.865517	0.672862	0.935564	0.0492424	0.0251451	0.980803	0.950943	1512	753	39	117	2421
SKCM	TCGA-EE-A3J7-06A	0.904628	0.953957	0.952733	0.906977	0.506392	0.928977	0.0460432	0.0472674	0.977604	0.928058	645	663	32	68	1408
SKCM	TCGA-EE-A3J8-06A	0.881818	0.947712	0.82906	0.965379	0.22335	0.932995	0.0522876	0.17094	0.972252	0.854626	194	725	40	26	985
SKCM	TCGA-EE-A3JA-06A	0.921622	0.957418	0.956522	0.923179	0.504087	0.939373	0.0425824	0.0434783	0.979726	0.938747	682	697	31	58	1468
SKCM	TCGA-EE-A3JB-06A	0.915212	0.951886	0.908416	0.955614	0.342735	0.939316	0.0481144	0.0915842	0.98218	0.911801	367	732	37	34	1170
SKCM	TCGA-EE-A3JD-06A	0.765101	0.950071	0.765101	0.950071	0.175294	0.917647	0.0499287	0.234899	0.968836	0.765101	114	666	35	35	850
SKCM	TCGA-EE-A3JE-06A	0.625	0.967787	0.465116	0.98293	0.0428954	0.953083	0.0322129	0.534884	0.975271	0.533333	20	691	23	12	746
SKCM	TCGA-EE-A3JH-06A	1	0.958225	0.418182	1	0.0291508	0.959442	0.0417755	0.581818	0.990691	0.589744	23	734	32	0	789
SKCM	TCGA-EE-A3JI-06A	0.897693	0.940606	0.948093	0.883827	0.547201	0.917124	0.0593939	0.0519068	0.974115	0.922205	895	776	49	102	1822
SKCM	TCGA-ER-A193-06A	0.938002	0.94507	0.954439	0.925517	0.550917	0.941176	0.0549296	0.0455607	0.984646	0.946149	817	671	39	54	1581
SKCM	TCGA-ER-A195-06A	1	0.98419	0.783784	1	0.0542056	0.985047	0.0158103	0.216216	0.99707	0.878788	29	498	8	0	535
SKCM	TCGA-ER-A196-01A	1	0.961933	0.037037	1	0.00146199	0.961988	0.0380673	0.962963	0.994143	0.0714286	1	657	26	0	684
SKCM	TCGA-ER-A197-06A	1	0.965753	0.137931	1	0.00544959	0.96594	0.0342466	0.862069	0.992123	0.242424	4	705	25	0	734
SKCM	TCGA-ER-A198-06A	0.901288	0.951399	0.864198	0.96562	0.255482	0.938596	0.0486009	0.135802	0.984868	0.882353	210	646	33	23	912
SKCM	TCGA-ER-A199-06A	0.909091	0.951952	0.483871	0.99529	0.0472103	0.949928	0.048048	0.516129	0.987032	0.631579	30	634	32	3	699
SKCM	TCGA-ER-A19A-06A	0	0.963016	0	0.998525	0.00142045	0.961648	0.0369844	1	0.963016	0	0	677	26	1	704
SKCM	TCGA-ER-A19B-06A	0.966667	0.961464	0.591837	0.998	0.0546448	0.961749	0.0385356	0.408163	0.992357	0.734177	29	499	20	1	549
SKCM	TCGA-ER-A19C-06A	1	0.965278	0.701493	1	0.0754414	0.967897	0.0347222	0.298507	0.992354	0.824561	47	556	20	0	623
SKCM	TCGA-ER-A19E-06A	0.874459	0.945892	0.882096	0.942116	0.316438	0.923288	0.0541082	0.117904	0.973063	0.878261	202	472	27	29	730
SKCM	TCGA-ER-A19F-06A	0.908907	0.966443	0.957356	0.927536	0.453211	0.940367	0.033557	0.0426439	0.984994	0.932503	449	576	20	45	1090
SKCM	TCGA-ER-A19G-06A	0.925532	0.974708	0.930481	0.972816	0.267806	0.961538	0.0252918	0.0695187	0.983132	0.928	174	501	13	14	702
SKCM	TCGA-ER-A19H-06A	0.935484	0.968	0.878788	0.98374	0.198718	0.961538	0.032	0.121212	0.983984	0.90625	116	484	16	8	624
SKCM	TCGA-ER-A19J-06A	0.915254	0.971474	0.857143	0.983949	0.157543	0.962617	0.0285261	0.142857	0.98845	0.885246	108	613	18	10	749
SKCM	TCGA-ER-A19K-01A	0.95122	0.971831	0.829787	0.992806	0.126154	0.969231	0.028169	0.170213	0.993452	0.886364	78	552	16	4	650
SKCM	TCGA-ER-A19L-06A	0.926829	0.961487	0.567164	0.995873	0.0516373	0.959698	0.0385126	0.432836	0.983643	0.703704	38	724	29	3	794
SKCM	TCGA-ER-A19M-06A	0.90708	0.958831	0.868644	0.971736	0.230848	0.946885	0.0411687	0.131356	0.980773	0.887446	205	722	31	21	979
SKCM	TCGA-ER-A19N-06A	0.907407	0.966611	0.710145	0.991438	0.0826953	0.961715	0.033389	0.289855	0.984759	0.796748	49	579	20	5	653
SKCM	TCGA-ER-A19O-06A	0.944444	0.954861	0.566667	0.996377	0.0588235	0.954248	0.0451389	0.433333	0.985725	0.708333	34	550	26	2	612
SKCM	TCGA-ER-A19P-06A	1	0.952842	0.235294	1	0.0143027	0.953516	0.0471584	0.764706	0.99607	0.380952	12	788	39	0	839
SKCM	TCGA-ER-A19Q-06A	0.814815	0.972015	0.594595	0.990494	0.0479574	0.964476	0.0279851	0.405405	0.977888	0.6875	22	521	15	5	563
SKCM	TCGA-ER-A19S-06A	0.714286	0.968404	0.428571	0.990307	0.0321101	0.960245	0.0315956	0.571429	0.97856	0.535714	15	613	20	6	654
SKCM	TCGA-ER-A19T-01A	0.875	0.941015	0.245614	0.997093	0.0214765	0.939597	0.0589849	0.754386	0.953875	0.383562	14	686	43	2	745
SKCM	TCGA-ER-A19T-06A	0.916667	0.944351	0.25	0.998217	0.0198347	0.943802	0.0556492	0.75	0.978218	0.392857	11	560	33	1	605
SKCM	TCGA-ER-A19W-06A	0.902913	0.957983	0.726562	0.987624	0.110043	0.951923	0.0420168	0.273438	0.984277	0.805195	93	798	35	10	936
SKCM	TCGA-ER-A1A1-06A	1	0.965385	0.0526316	1	0.00191939	0.965451	0.0346154	0.947368	0.998077	0.1	1	502	18	0	521
SKCM	TCGA-ER-A2NB-01A	1	0.962379	0.295455	1	0.0155317	0.962963	0.0376214	0.704545	0.990758	0.45614	13	793	31	0	837
SKCM	TCGA-ER-A2NC-06A	0.897321	0.957447	0.87013	0.967049	0.241119	0.942949	0.0425532	0.12987	0.981807	0.883516	201	675	30	23	929
SKCM	TCGA-ER-A2ND-06A	0.964706	0.940204	0.635659	0.995957	0.097589	0.942595	0.0597964	0.364341	0.97918	0.766355	82	739	47	3	871
SKCM	TCGA-ER-A2NE-06A	0.935484	0.973561	0.836538	0.990506	0.126359	0.96875	0.0264386	0.163462	0.985518	0.883249	87	626	17	6	736
SKCM	TCGA-ER-A2NF-01A	1	0.96259	0.235294	1	0.0113798	0.963016	0.0374101	0.764706	0.991547	0.380952	8	669	26	0	703
SKCM	TCGA-ER-A2NF-06A	0.875	0.96789	0.4	0.99685	0.0238806	0.965672	0.0321101	0.6	0.984709	0.54902	14	633	21	2	670
SKCM	TCGA-ER-A2NG-06A	0.866667	0.952381	0.656566	0.985507	0.095057	0.944233	0.047619	0.343434	0.980187	0.747126	65	680	34	10	789
SKCM	TCGA-ER-A2NH-06A	1	0.96788	0.53125	1	0.035124	0.969008	0.0321199	0.46875	0.995843	0.693878	17	452	15	0	484
SKCM	TCGA-ER-A3ES-06A	0.857143	0.958333	0.352941	0.996063	0.0258303	0.95572	0.0416667	0.647059	0.960919	0.5	18	759	33	3	813
SKCM	TCGA-ER-A3ET-06A	0.947368	0.961153	0.537313	0.997399	0.0454545	0.960526	0.0388471	0.462687	0.992448	0.685714	36	767	31	2	836
SKCM	TCGA-ER-A3EV-06A	0.902439	0.96064	0.536232	0.994904	0.0480094	0.957845	0.0393604	0.463768	0.98338	0.672727	37	781	32	4	854
SKCM	TCGA-ER-A3PL-06A	0.896226	0.95953	0.859729	0.970938	0.216769	0.945808	0.04047	0.140271	0.980116	0.877598	190	735	31	22	978
SKCM	TCGA-ER-A42H-01A	0.424242	0.94591	0.254545	0.974185	0.0417193	0.924147	0.0540897	0.745455	0.941433	0.318182	14	717	41	19	791
SKCM	TCGA-ER-A42K-06A	0.952096	0.948387	0.798995	0.989233	0.177282	0.949045	0.0516129	0.201005	0.981951	0.868852	159	735	40	8	942
SKCM	TCGA-ER-A42L-06A	0.524272	0.949495	0.574468	0.938826	0.115084	0.900559	0.0505051	0.425532	0.942581	0.548223	54	752	40	49	895
SKCM	TCGA-FR-A2OS-01A	1	0.935447	0.173913	1	0.0134078	0.936313	0.0645527	0.826087	0.9849	0.296296	12	826	57	0	895
SKCM	TCGA-FR-A3R1-01A	0.9525	0.952102	0.886047	0.980866	0.281096	0.952214	0.0478983	0.113953	0.991263	0.918072	381	974	49	19	1423
SKCM	TCGA-FR-A44A-06A	0.944882	0.96	0.779221	0.991495	0.12999	0.958035	0.04	0.220779	0.988041	0.854093	120	816	34	7	977
SKCM	TCGA-FR-A69P-06A	0.950355	0.962382	0.848101	0.988728	0.181001	0.960205	0.0376176	0.151899	0.98287	0.896321	134	614	24	7	779
SKCM	TCGA-FS-A1YX-06A	0.727273	0.970874	0.307692	0.995025	0.0174881	0.966614	0.0291262	0.692308	0.982789	0.432432	8	600	18	3	629
SKCM	TCGA-FS-A1YY-06A	0.948148	0.952444	0.780488	0.990385	0.151345	0.951794	0.0475561	0.219512	0.986761	0.856187	128	721	36	7	892
SKCM	TCGA-FS-A1Z0-06A	0.950413	0.969203	0.871212	0.988909	0.179792	0.965825	0.0307971	0.128788	0.987558	0.909091	115	535	17	6	673
SKCM	TCGA-FS-A1Z3-06A	0.953782	0.970948	0.972857	0.950599	0.52193	0.961988	0.029052	0.0271429	0.984737	0.963225	681	635	19	33	1368
SKCM	TCGA-FS-A1Z4-06A	1	0.987241	0.2	1	0.00317965	0.987281	0.0127592	0.8	0.997608	0.333333	2	619	8	0	629
SKCM	TCGA-FS-A1Z7-06A	0.924528	0.964489	0.796748	0.988355	0.130864	0.959259	0.0355114	0.203252	0.985501	0.855895	98	679	25	8	810
SKCM	TCGA-FS-A1ZB-06A	0.952381	0.961679	0.655738	0.996219	0.0711864	0.961017	0.0383212	0.344262	0.991397	0.776699	40	527	21	2	590
SKCM	TCGA-FS-A1ZC-06A	0.905128	0.961756	0.928947	0.948324	0.355839	0.941606	0.0382436	0.0710526	0.977984	0.916883	353	679	27	37	1096
SKCM	TCGA-FS-A1ZD-06A	0.895425	0.965058	0.867089	0.973154	0.202918	0.950928	0.0349418	0.132911	0.983633	0.881029	137	580	21	16	754
SKCM	TCGA-FS-A1ZE-06A	0.919643	0.952974	0.751825	0.987106	0.134132	0.948503	0.0470263	0.248175	0.972239	0.827309	103	689	34	9	835
SKCM	TCGA-FS-A1ZF-06A	0.89697	0.970238	0.880952	0.974589	0.197133	0.955795	0.0297619	0.119048	0.986661	0.888889	148	652	20	17	837
SKCM	TCGA-FS-A1ZG-06A	1	0.976526	0.285714	1	0.00930233	0.976744	0.0234742	0.714286	0.99061	0.444444	4	416	10	0	430
SKCM	TCGA-FS-A1ZH-06A	0.9375	0.960154	0.326087	0.998663	0.0201511	0.959698	0.0398458	0.673913	0.990199	0.483871	15	747	31	1	794
SKCM	TCGA-FS-A1ZJ-06A	0.942857	0.950637	0.515625	0.996661	0.0527903	0.950226	0.0493631	0.484375	0.986533	0.666667	33	597	31	2	663
SKCM	TCGA-FS-A1ZK-06A	0.903448	0.970414	0.97037	0.903581	0.517488	0.93576	0.0295858	0.0296296	0.983703	0.935714	655	656	20	70	1401
SKCM	TCGA-FS-A1ZM-06A	0.931818	0.973422	0.836735	0.989865	0.127536	0.968116	0.0265781	0.163265	0.987032	0.88172	82	586	16	6	690
SKCM	TCGA-FS-A1ZN-01A	0.95082	0.957952	0.716049	0.994307	0.100329	0.957237	0.0420475	0.283951	0.978721	0.816901	58	524	23	3	608
SKCM	TCGA-FS-A1ZP-06A	0.956284	0.966071	0.902062	0.985428	0.246299	0.963661	0.0339286	0.0979381	0.990193	0.928382	175	541	19	8	743
SKCM	TCGA-FS-A1ZQ-06A	0.939914	0.980108	0.952174	0.97482	0.296438	0.968193	0.0198915	0.0478261	0.994047	0.946004	219	542	11	14	786
SKCM	TCGA-FS-A1ZR-06A	0.880597	0.96745	0.766234	0.985267	0.108065	0.958065	0.0325497	0.233766	0.984751	0.819444	59	535	18	8	620
SKCM	TCGA-FS-A1ZS-06A	0.88835	0.961942	0.863208	0.969577	0.21281	0.946281	0.0380577	0.136792	0.974798	0.875598	183	733	29	23	968
SKCM	TCGA-FS-A1ZT-06A	0.965517	0.962044	0.763636	0.995468	0.112694	0.962435	0.0379562	0.236364	0.988103	0.852792	84	659	26	3	772
SKCM	TCGA-FS-A1ZW-06A	0.952802	0.956576	0.902235	0.97967	0.29607	0.955459	0.0434243	0.0977654	0.983999	0.926829	323	771	35	16	1145
SKCM	TCGA-FS-A1ZY-06A	0.782609	0.972756	0.514286	0.99183	0.0355487	0.965997	0.0272436	0.485714	0.979515	0.62069	18	607	17	5	647
SKCM	TCGA-FS-A1ZZ-06A	0.85206	0.963141	0.975348	0.791831	0.631206	0.893026	0.036859	0.0246517	0.975207	0.909545	910	601	23	158	1692
SKCM	TCGA-FS-A4F4-06A	1	0.970486	0.484848	1	0.027027	0.971284	0.0295139	0.515152	0.994249	0.653061	16	559	17	0	592
SKCM	TCGA-FS-A4F5-06A	0.920746	0.975124	0.963415	0.945338	0.415698	0.952519	0.0248756	0.0365854	0.984839	0.941597	395	588	15	34	1032
SKCM	TCGA-FS-A4F8-06A	0.869565	0.971743	0.526316	0.995177	0.0348485	0.968182	0.0282575	0.473684	0.990308	0.655738	20	619	18	3	660
SKCM	TCGA-FS-A4F9-06A	0.919771	0.962025	0.922414	0.960674	0.329245	0.948113	0.0379747	0.0775862	0.982147	0.92109	321	684	27	28	1060
SKCM	TCGA-FS-A4FB-06A	0.887931	0.969697	0.844262	0.979066	0.156124	0.956931	0.030303	0.155738	0.985811	0.865546	103	608	19	13	743
SKCM	TCGA-FS-A4FC-06A	0.967413	0.953086	0.925926	0.979695	0.377402	0.958493	0.0469136	0.0740741	0.992165	0.946215	475	772	38	16	1301
SKCM	TCGA-FS-A4FD-06A	0.922747	0.975728	0.934783	0.971014	0.273796	0.961222	0.0242718	0.0652174	0.989854	0.928726	215	603	15	18	851
SKCM	TCGA-FW-A3I3-06A	1	0.948571	0.470588	1	0.0437158	0.95082	0.0514286	0.529412	0.988914	0.64	40	830	45	0	915
SKCM	TCGA-FW-A3TU-06A	0.876336	0.947187	0.925806	0.910596	0.429227	0.916776	0.0528129	0.0741935	0.975019	0.900392	574	825	46	81	1526
SKCM	TCGA-FW-A3TV-06A	0.92268	0.957962	0.84434	0.980443	0.198161	0.95097	0.0420382	0.15566	0.986624	0.881773	179	752	33	15	979
SKCM	TCGA-FW-A5DX-01A	0.72956	0.97139	0.846715	0.943122	0.178052	0.928331	0.0286104	0.153285	0.976119	0.783784	116	713	21	43	893
SKCM	TCGA-FW-A5DY-06A	0.5	0.96361	0.0740741	0.996988	0.00578871	0.960926	0.0363901	0.925926	0.97016	0.129032	2	662	25	2	691
SKCM	TCGA-GF-A2C7-01A	0.926829	0.966252	0.666667	0.994516	0.0678808	0.963576	0.0337478	0.333333	0.989819	0.77551	38	544	19	3	604
SKCM	TCGA-GF-A3OT-06A	0.968421	0.937673	0.859813	0.98688	0.283019	0.946375	0.0623269	0.140187	0.991573	0.910891	276	677	45	9	1007
SKCM	TCGA-GF-A6C9-06A	0.91411	0.973684	0.943038	0.959654	0.322772	0.954455	0.0263158	0.056962	0.991107	0.928349	298	666	18	28	1010
SKCM	TCGA-GN-A262-06A	0.755274	0.960506	0.877451	0.912913	0.272414	0.904598	0.0394945	0.122549	0.967904	0.811791	179	608	25	58	870
SKCM	TCGA-GN-A263-01A	0.947368	0.977931	0.887324	0.990223	0.155012	0.973193	0.022069	0.112676	0.992606	0.916364	126	709	16	7	858
SKCM	TCGA-GN-A265-06A	0.882353	0.972669	0.46875	0.996705	0.0266041	0.970266	0.0273312	0.53125	0.991867	0.612245	15	605	17	2	639
SKCM	TCGA-GN-A266-06A	0.933439	0.957555	0.979219	0.87037	0.681794	0.941113	0.0424448	0.0207814	0.985625	0.955781	1178	564	25	84	1851
SKCM	TCGA-GN-A267-06A	0.880478	0.964333	0.891129	0.960526	0.249008	0.943452	0.0356671	0.108871	0.982737	0.885772	221	730	27	30	1008
SKCM	TCGA-GN-A269-01A	0.90625	0.95339	0.778523	0.982533	0.15311	0.946172	0.0466102	0.221477	0.986918	0.837545	116	675	33	12	836
SKCM	TCGA-GN-A26A-06A	0.850746	0.973881	0.802817	0.981203	0.111111	0.960199	0.0261194	0.197183	0.984016	0.826087	57	522	14	10	603
SKCM	TCGA-GN-A26C-01A	0.933824	0.956723	0.93154	0.958204	0.38673	0.947867	0.0432767	0.0684597	0.988897	0.932681	381	619	28	27	1055
SKCM	TCGA-GN-A26D-06A	0.875	0.977778	0.482759	0.996979	0.0231548	0.975398	0.0222222	0.517241	0.980093	0.622222	14	660	15	2	691
SKCM	TCGA-IH-A3EA-01A	0.95723	0.932917	0.956256	0.934375	0.605052	0.947628	0.0670827	0.0437436	0.984876	0.956743	940	598	43	42	1623
SKCM	TCGA-QB-A6FS-06A	0.93007	0.962707	0.93662	0.958735	0.372073	0.950564	0.0372928	0.0633803	0.987698	0.933333	399	697	27	30	1153
SKCM	TCGA-RP-A690-06A	0.333333	0.964392	0.0769231	0.993884	0.00882353	0.958824	0.0356083	0.923077	0.954995	0.125	2	650	24	4	680
SKCM	TCGA-RP-A693-06A	0.914894	0.972477	0.911017	0.973753	0.235471	0.958918	0.0275229	0.0889831	0.991863	0.912951	215	742	21	20	998
SKCM	TCGA-RP-A694-06A	0.942675	0.960274	0.910769	0.974965	0.300766	0.954981	0.039726	0.0892308	0.989364	0.926448	296	701	29	18	1044
SKCM	TCGA-RP-A695-06A	0.914972	0.957728	0.939279	0.940337	0.416795	0.939908	0.0422721	0.0607211	0.978859	0.926966	495	725	32	46	1298
STAD	TCGA-BR-4183-01A-02D-1126-08	1	0.98557	0.333333	1	0.00716332	0.985673	0.01443	0.666667	0.995382	0.5	5	683	10	0	698
STAD	TCGA-BR-4184-01A-01D-1126-08	0.912281	0.976994	0.968944	0.934018	0.440343	0.948498	0.0230061	0.0310559	0.98843	0.939759	468	637	15	45	1165
STAD	TCGA-BR-4188-01A-01D-1126-08	0.75	0.976517	0.2	0.998	0.00776699	0.974757	0.0234834	0.8	0.992661	0.315789	3	499	12	1	515
STAD	TCGA-BR-4191-01A-02D-1126-08	0.862069	0.983673	0.757576	0.99177	0.0558767	0.976879	0.0163265	0.242424	0.991063	0.806452	25	482	8	4	519
STAD	TCGA-BR-4253-01A-01D-1126-08	0.8125	0.988764	0.65	0.995153	0.0250391	0.984351	0.011236	0.35	0.988864	0.722222	13	616	7	3	639
STAD	TCGA-BR-4255-01A-01D-1126-08	0.833333	0.981268	0.277778	0.998534	0.00857143	0.98	0.018732	0.722222	0.971662	0.416667	5	681	13	1	700
STAD	TCGA-BR-4267-01A-01D-1126-08	0.8125	0.9875	0.829787	0.985959	0.0697674	0.975291	0.0125	0.170213	0.987077	0.821053	39	632	8	9	688
STAD	TCGA-BR-4279-01A-01D-1126-08	1	0.981728	0.153846	1	0.00331126	0.981788	0.0182724	0.846154	0.998339	0.266667	2	591	11	0	604
STAD	TCGA-BR-4292-01A-01D-1126-08	0.9	0.978814	0.965753	0.936486	0.398981	0.947368	0.0211864	0.0342466	0.991072	0.931718	423	693	15	47	1178
STAD	TCGA-BR-4294-01A-01D-1126-08	0.533333	0.991653	0.615385	0.988353	0.02443	0.980456	0.00834725	0.384615	0.990985	0.571429	8	594	5	7	614
STAD	TCGA-BR-4357-01A-01D-1158-08	0.857143	0.966627	0.810811	0.975933	0.143003	0.95097	0.0333731	0.189189	0.983245	0.833333	120	811	28	20	979
STAD	TCGA-BR-4361-01A-01D-1158-08	0.938402	0.96798	0.974026	0.924706	0.561318	0.951378	0.0320197	0.025974	0.986814	0.955882	975	786	26	64	1851
STAD	TCGA-BR-4366-01A-01D-1158-08	0.865385	0.96483	0.75	0.983274	0.108673	0.954023	0.03517	0.25	0.983914	0.803571	90	823	30	14	957
STAD	TCGA-BR-4369-01A-01D-1158-08	0.927928	0.963801	0.762963	0.990698	0.111558	0.959799	0.0361991	0.237037	0.983541	0.837398	103	852	32	8	995
STAD	TCGA-BR-4371-01A-01D-1158-08	0.833333	0.975148	0.78125	0.982122	0.0962567	0.961497	0.0248521	0.21875	0.985943	0.806452	75	824	21	15	935
STAD	TCGA-BR-6452-01A-12D-1800-08	0.934091	0.97628	0.955814	0.964242	0.354553	0.961322	0.0237203	0.044186	0.992563	0.944828	411	782	19	29	1241
STAD	TCGA-BR-6453-01A-11D-1800-08	0.869565	0.981928	0.625	0.99542	0.0334789	0.978166	0.0180723	0.375	0.990244	0.727273	20	652	12	3	687
STAD	TCGA-BR-6454-01A-11D-1800-08	0.897436	0.977543	0.673077	0.994624	0.048995	0.973618	0.0224571	0.326923	0.98784	0.769231	35	740	17	4	796
STAD	TCGA-BR-6455-01A-11D-1800-08	0.90566	0.981183	0.774194	0.993197	0.0664994	0.976161	0.0188172	0.225806	0.992392	0.834783	48	730	14	5	797
STAD	TCGA-BR-6456-01A-11D-1800-08	0.928571	0.988685	0.619048	0.998571	0.0194175	0.987517	0.0113154	0.380952	0.99707	0.742857	13	699	8	1	721
STAD	TCGA-BR-6457-01A-21D-1800-08	0.888889	0.983936	0.4	0.998641	0.0119048	0.982804	0.0160643	0.6	0.995686	0.551724	8	735	12	1	756
STAD	TCGA-BR-6563-01A-13D-2053-08	1	0.981187	0.1875	1	0.00432277	0.981268	0.0188133	0.8125	0.998553	0.315789	3	678	13	0	694
STAD	TCGA-BR-6564-01A-12D-1882-08	1	0.982143	0.117647	1	0.0023753	0.982185	0.0178571	0.882353	0.992262	0.210526	2	825	15	0	842
STAD	TCGA-BR-6565-01A-11D-1800-08	0.818182	0.980368	0.529412	0.995019	0.0262843	0.976105	0.0196319	0.470588	0.985109	0.642857	18	799	16	4	837
STAD	TCGA-BR-6705-01A-12D-1882-08	0.857143	0.988649	0.375	0.998853	0.00788288	0.987613	0.0113507	0.625	0.994	0.521739	6	871	10	1	888
STAD	TCGA-BR-6706-01A-11D-1882-08	0.941176	0.988623	0.615385	0.998851	0.0189732	0.987723	0.0113766	0.384615	0.995516	0.744186	16	869	10	1	896
STAD	TCGA-BR-6707-01A-11D-1882-08	0.84	0.974087	0.488372	0.995187	0.0286041	0.970252	0.0259128	0.511628	0.984923	0.617647	21	827	22	4	874
STAD	TCGA-BR-6801-01A-11D-1882-08	0.441176	0.980132	0.5	0.974967	0.0430925	0.956907	0.0198675	0.5	0.957304	0.46875	15	740	15	19	789
STAD	TCGA-BR-6803-01A-11D-1882-08	1	0.977218	0.05	1	0.0011976	0.977246	0.0227818	0.95	0.995204	0.0952381	1	815	19	0	835
STAD	TCGA-BR-7196-01A-11D-2053-08	1	0.989247	0.466667	1	0.00932091	0.989348	0.0107527	0.533333	0.999616	0.636364	7	736	8	0	751
STAD	TCGA-BR-7197-01A-11D-2201-08	0.852459	0.990307	0.896552	0.985531	0.0897059	0.977941	0.00969305	0.103448	0.989089	0.87395	52	613	6	9	680
STAD	TCGA-BR-7715-01A-11D-2053-08	0.721311	0.978933	0.745763	0.97619	0.0789133	0.958603	0.0210674	0.254237	0.98264	0.733333	44	697	15	17	773
STAD	TCGA-BR-7716-01A-21D-2053-08	0.846154	0.983533	0.666667	0.993949	0.037464	0.978386	0.0164671	0.333333	0.993436	0.745763	22	657	11	4	694
STAD	TCGA-BR-7717-01A-11D-2053-08	0.649123	0.977044	0.698113	0.971469	0.0755968	0.952255	0.0229555	0.301887	0.973168	0.672727	37	681	16	20	754
STAD	TCGA-BR-7722-01A-31D-2201-08	0.956522	0.985014	0.666667	0.998619	0.0303831	0.984148	0.0149864	0.333333	0.992596	0.785714	22	723	11	1	757
STAD	TCGA-BR-7723-01A-11D-2053-08	0.76087	0.978091	0.714286	0.982704	0.0671533	0.963504	0.0219092	0.285714	0.986664	0.736842	35	625	14	11	685
STAD	TCGA-BR-7901-01A-11D-2201-08	0.933333	0.981268	0.518519	0.998534	0.0211566	0.980254	0.018732	0.481481	0.993948	0.666667	14	681	13	1	709
STAD	TCGA-BR-7958-01A-21D-2340-08	0.945055	0.971798	0.781818	0.99399	0.096603	0.969214	0.0282021	0.218182	0.990599	0.855721	86	827	24	5	942
STAD	TCGA-BR-7959-01A-11D-2340-08	0.916667	0.969767	0.628571	0.995227	0.0528634	0.96696	0.0302326	0.371429	0.983697	0.745763	44	834	26	4	908
STAD	TCGA-BR-8058-01A-31D-2340-08	0.8	0.978386	0.210526	0.998529	0.00715308	0.97711	0.0216138	0.789474	0.983573	0.333333	4	679	15	1	699
STAD	TCGA-BR-8077-01A-11D-2340-08	0.725	0.985632	0.74359	0.984218	0.0543478	0.971467	0.0143678	0.25641	0.988793	0.734177	29	686	10	11	736
STAD	TCGA-BR-8080-01A-11D-2340-08	0.7	0.981982	0.368421	0.995434	0.0147929	0.977811	0.018018	0.631579	0.992643	0.482759	7	654	12	3	676
STAD	TCGA-BR-8286-01A-12D-2340-08	0.797619	0.968218	0.705263	0.98046	0.0870466	0.953368	0.0317821	0.294737	0.981609	0.748603	67	853	28	17	965
STAD	TCGA-BR-8289-01A-11D-2340-08	0.881579	0.984181	0.905405	0.979753	0.146577	0.969142	0.0158192	0.0945946	0.989593	0.893333	134	871	14	18	1037
STAD	TCGA-BR-8291-01A-11D-2340-08	0.882353	0.97739	0.405405	0.997901	0.0171717	0.975758	0.0226105	0.594595	0.981682	0.555556	15	951	22	2	990
STAD	TCGA-BR-8296-01A-11D-2340-08	0.8	0.981818	0.210526	0.998767	0.0060241	0.980723	0.0181818	0.789474	0.986424	0.333333	4	810	15	1	830
STAD	TCGA-BR-8297-01A-12D-2340-08	0.897436	0.975859	0.729167	0.992446	0.0675325	0.970563	0.0241411	0.270833	0.98906	0.804598	70	1051	26	8	1155
STAD	TCGA-BR-8364-01A-11D-2340-08	0.857143	0.963511	0.139535	0.998978	0.00685602	0.962782	0.0364892	0.860465	0.987461	0.24	6	977	37	1	1021
STAD	TCGA-BR-8365-01A-21D-2340-08	1	0.98072	0.117647	1	0.0025641	0.980769	0.0192802	0.882353	0.997429	0.210526	2	763	15	0	780
STAD	TCGA-BR-8366-01A-11D-2340-08	0.833333	0.978041	0.535714	0.994845	0.0295082	0.97377	0.0219595	0.464286	0.9817	0.652174	15	579	13	3	610
STAD	TCGA-BR-8367-01A-11D-2340-08	0.666667	0.989231	0.363636	0.996899	0.00914634	0.98628	0.0107692	0.636364	0.977179	0.470588	4	643	7	2	656
STAD	TCGA-BR-8369-01A-11D-2340-08	1	0.981229	0.3125	1	0.00846024	0.981387	0.0187713	0.6875	0.993515	0.47619	5	575	11	0	591
STAD	TCGA-BR-8370-01A-11D-2340-08	0.9	0.981508	0.734694	0.994236	0.0538358	0.97712	0.0184922	0.265306	0.995021	0.808989	36	690	13	4	743
STAD	TCGA-BR-8373-01A-11D-2340-08	0.757576	0.99162	0.806452	0.988858	0.0440587	0.981308	0.00837989	0.193548	0.976765	0.78125	25	710	6	8	749
STAD	TCGA-BR-8380-01A-11D-2340-08	0.888889	0.975026	0.571429	0.995749	0.0361083	0.971916	0.024974	0.428571	0.985721	0.695652	32	937	24	4	997
STAD	TCGA-BR-8381-01A-11D-2394-08	0.9	0.977215	0.333333	0.998706	0.0125	0.97625	0.0227848	0.666667	0.993544	0.486486	9	772	18	1	800
STAD	TCGA-BR-8384-01A-21D-2394-08	0.25	0.98533	0.0769231	0.996292	0.00486618	0.981752	0.0146699	0.923077	0.959046	0.117647	1	806	12	3	822
STAD	TCGA-BR-8483-01A-31D-2394-08	0.875	0.984594	0.717949	0.994342	0.0428954	0.979893	0.0154062	0.282051	0.977722	0.788732	28	703	11	4	746
STAD	TCGA-BR-8484-01A-11D-2394-08	0.857143	0.982234	0.461538	0.997423	0.0174564	0.98005	0.0177665	0.538462	0.986403	0.6	12	774	14	2	802
STAD	TCGA-BR-8486-01A-31D-2394-08	0.611111	0.99162	0.647059	0.990237	0.0245232	0.982289	0.00837989	0.352941	0.992706	0.628571	11	710	6	7	734
STAD	TCGA-BR-8487-01A-11D-2394-08	0.79476	0.977143	0.97153	0.829091	0.495314	0.886806	0.0228571	0.0284698	0.977202	0.874299	546	684	16	141	1387
STAD	TCGA-BR-8588-01A-11D-2394-08	0.882353	0.987737	0.576923	0.997748	0.0185996	0.985777	0.0122631	0.423077	0.990753	0.697674	15	886	11	2	914
STAD	TCGA-BR-8590-01A-11D-2394-08	1	0.977208	0.238095	1	0.00707214	0.977369	0.022792	0.761905	0.993732	0.384615	5	686	16	0	707
STAD	TCGA-BR-8592-01A-11D-2394-08	0.75	0.985472	0.2	0.998773	0.00481928	0.984337	0.0145278	0.8	0.987288	0.315789	3	814	12	1	830
STAD	TCGA-BR-8676-01A-11D-2394-08	0.888889	0.981084	0.727273	0.993614	0.0536993	0.976134	0.0189155	0.272727	0.993947	0.8	40	778	15	5	838
STAD	TCGA-BR-8677-01A-11D-2394-08	1	0.982211	0.125	1	0.00253485	0.982256	0.0177891	0.875	0.998729	0.222222	2	773	14	0	789
STAD	TCGA-BR-8679-01A-11D-2394-08	0.820896	0.98504	0.808824	0.986175	0.0715812	0.973291	0.0149597	0.191176	0.986002	0.814815	55	856	13	12	936
STAD	TCGA-BR-8680-01A-11D-2394-08	0.879179	0.956826	0.99039	0.610119	0.835002	0.891991	0.0431739	0.00961039	0.980068	0.931477	3813	820	37	524	5194
STAD	TCGA-BR-8682-01A-11D-2394-08	0.857143	0.978799	0.571429	0.99521	0.031927	0.974914	0.0212014	0.428571	0.987885	0.685714	24	831	18	4	877
STAD	TCGA-BR-8683-01A-11D-2394-08	0.785714	0.971925	0.511628	0.991814	0.0360825	0.965206	0.0280749	0.488372	0.978753	0.619718	22	727	21	6	776
STAD	TCGA-BR-8686-01A-11D-2394-08	0.928571	0.974668	0.382353	0.998764	0.0166074	0.973903	0.0253317	0.617647	0.993969	0.541667	13	808	21	1	843
STAD	TCGA-BR-8687-01A-11D-2394-08	0.761905	0.981258	0.774194	0.979947	0.0777778	0.964198	0.0187416	0.225806	0.990438	0.768	48	733	14	15	810
STAD	TCGA-BR-8690-01A-11D-2394-08	0.897959	0.976134	0.6875	0.993925	0.0552424	0.971815	0.0238663	0.3125	0.989479	0.778761	44	818	20	5	887
STAD	TCGA-BR-A44U-01A-11D-A24D-08	0.85	0.986076	0.755556	0.992357	0.0481928	0.979518	0.0139241	0.244444	0.98962	0.8	34	779	11	6	830
STAD	TCGA-BR-A452-01A-91D-A25D-08	0.839286	0.964039	0.643836	0.987252	0.071887	0.955071	0.0359613	0.356164	0.981822	0.728682	47	697	26	9	779
STAD	TCGA-BR-A4CQ-01A-12D-A25D-08	0.736111	0.979442	0.791045	0.972303	0.0956175	0.956175	0.020558	0.208955	0.978463	0.76259	53	667	14	19	753
STAD	TCGA-BR-A4IU-01A-22D-A25D-08	1	0.969988	0.107143	1	0.00358852	0.970096	0.030012	0.892857	0.995998	0.193548	3	808	25	0	836
STAD	TCGA-BR-A4IY-01A-11D-A25D-08	0.88	0.978355	0.594595	0.995595	0.0348189	0.97493	0.021645	0.405405	0.992035	0.709677	22	678	15	3	718
STAD	TCGA-BR-A4J1-01A-11D-A25D-08	0.846154	0.980447	0.702128	0.991525	0.0516556	0.97351	0.0195531	0.297872	0.988684	0.767442	33	702	14	6	755
STAD	TCGA-BR-A4J6-01A-11D-A25D-08	0.785714	0.986076	0.5	0.996164	0.0174129	0.982587	0.0139241	0.5	0.979476	0.611111	11	779	11	3	804
STAD	TCGA-BR-A4J7-01A-31D-A25D-08	0.333333	0.982827	0.0714286	0.997319	0.00394737	0.980263	0.0171731	0.928571	0.983267	0.117647	1	744	13	2	760
STAD	TCGA-BR-A4J8-01A-11D-A25D-08	0.695652	0.984722	0.592593	0.990223	0.0309556	0.975774	0.0152778	0.407407	0.980435	0.64	16	709	11	7	743
STAD	TCGA-BR-A4PD-01A-11D-A25D-08	0.807692	0.973389	0.688525	0.985816	0.0678851	0.962141	0.0266106	0.311475	0.98419	0.743363	42	695	19	10	766
STAD	TCGA-BR-A4PE-01A-31D-A25D-08	0.859375	0.982587	0.797101	0.988736	0.0737327	0.973502	0.0174129	0.202899	0.990147	0.827068	55	790	14	9	868
STAD	TCGA-BR-A4PF-01A-11D-A25D-08	0.969697	0.985733	0.744186	0.998686	0.0410448	0.985075	0.0142672	0.255814	0.996659	0.842105	32	760	11	1	804
STAD	TCGA-BR-A4QI-01A-12D-A25D-08	0.716981	0.978638	0.703704	0.979947	0.0660848	0.961347	0.0213618	0.296296	0.980527	0.71028	38	733	16	15	802
STAD	TCGA-BR-A4QL-01A-31D-A25D-08	0.822851	0.971888	0.973945	0.811173	0.560847	0.888301	0.0281124	0.0260546	0.980784	0.892045	785	726	21	169	1701
STAD	TCGA-BR-A4QM-01A-12D-A25D-08	0.809524	0.984273	0.73913	0.98946	0.0521739	0.975155	0.0157274	0.26087	0.98836	0.772727	34	751	12	8	805
STAD	TCGA-CD-5798-01A-11D-1600-08	0.75	0.965969	0.257143	0.995951	0.0154639	0.962629	0.0340314	0.742857	0.97764	0.382979	9	738	26	3	776
STAD	TCGA-CD-5799-01A-11D-1600-08	0.947368	0.949495	0.310345	0.998672	0.0234279	0.949445	0.0505051	0.689655	0.975213	0.467532	18	752	40	1	811
STAD	TCGA-CD-5800-01A-11D-1600-08	0.833333	0.976409	0.526316	0.99466	0.0304956	0.972046	0.0235911	0.473684	0.990225	0.645161	20	745	18	4	787
STAD	TCGA-CD-5802-01A-11D-1600-08	0.884615	0.970874	0.489362	0.996264	0.0305882	0.968235	0.0291262	0.510638	0.990758	0.630137	23	800	24	3	850
STAD	TCGA-CD-5803-01A-11D-1600-08	1	0.967816	0.151515	1	0.00571429	0.968	0.0321839	0.848485	0.993793	0.263158	5	842	28	0	875
STAD	TCGA-CD-5813-01A-11D-1600-08	0.953846	0.956468	0.639175	0.996114	0.0747986	0.956272	0.0435323	0.360825	0.988902	0.765432	62	769	35	3	869
STAD	TCGA-CD-8524-01A-11D-2340-08	0.714286	0.976048	0.555556	0.987879	0.0402299	0.965517	0.0239521	0.444444	0.972626	0.625	20	652	16	8	696
STAD	TCGA-CD-8525-01A-11D-2340-08	0.9	0.984743	0.62069	0.997191	0.0269906	0.982456	0.0152566	0.37931	0.993065	0.734694	18	710	11	2	741
STAD	TCGA-CD-8526-01A-11D-2340-08	0.636364	0.976222	0.28	0.994616	0.0143229	0.971354	0.0237781	0.72	0.977783	0.388889	7	739	18	4	768
STAD	TCGA-CD-8527-01A-11D-2340-08	0.806818	0.963636	0.806818	0.963636	0.158416	0.938794	0.0363636	0.193182	0.97744	0.806818	142	901	34	34	1111
STAD	TCGA-CD-8528-01A-11D-2340-08	0.735294	0.981387	0.694444	0.98472	0.0544	0.968	0.0186125	0.305556	0.987558	0.714286	25	580	11	9	625
STAD	TCGA-CD-8530-01A-11D-2340-08	0.9	0.973684	0.5	0.997006	0.0284091	0.971591	0.0263158	0.5	0.965789	0.642857	18	666	18	2	704
STAD	TCGA-CD-8531-01A-11D-2340-08	0.766917	0.983607	0.902655	0.955137	0.165423	0.947761	0.0163934	0.0973451	0.979685	0.829268	102	660	11	31	804
STAD	TCGA-CD-8532-01A-11D-2340-08	1	0.98017	0.3	1	0.00842697	0.980337	0.01983	0.7	0.999292	0.461538	6	692	14	0	712
STAD	TCGA-CD-8534-01A-11D-2340-08	0.909091	0.978972	0.526316	0.997619	0.0250569	0.977221	0.021028	0.473684	0.994743	0.666667	20	838	18	2	878
STAD	TCGA-CD-8535-01A-11D-2340-08	0.705521	0.975342	0.864662	0.936842	0.182531	0.926092	0.0246575	0.135338	0.976477	0.777027	115	712	18	48	893
STAD	TCGA-CD-A486-01A-11D-A24D-08	0.854167	0.97274	0.683333	0.989781	0.0644295	0.965101	0.0272597	0.316667	0.984069	0.759259	41	678	19	7	745
STAD	TCGA-CD-A489-01A-11D-A24D-08	0.90625	0.975323	0.58	0.996399	0.0362401	0.97282	0.0246769	0.42	0.990526	0.707317	29	830	21	3	883
STAD	TCGA-CD-A48C-01A-11D-A24D-08	0.725275	0.970549	0.75	0.966667	0.108592	0.943914	0.0294511	0.25	0.973212	0.73743	66	725	22	25	838
STAD	TCGA-CD-A4MG-01A-11D-A25D-08	0.914815	0.96509	0.959845	0.925486	0.477032	0.941107	0.0349099	0.0401554	0.983032	0.936789	741	857	31	69	1698
STAD	TCGA-CD-A4MH-01A-11D-A25D-08	0.555556	0.976744	0.441176	0.985185	0.0319905	0.96327	0.0232558	0.558824	0.963552	0.491803	15	798	19	12	844
STAD	TCGA-CG-4300-01A-01D-1158-08	0.878049	0.958486	0.514286	0.993671	0.0476744	0.954651	0.041514	0.485714	0.967986	0.648649	36	785	34	5	860
STAD	TCGA-CG-4301-01A-01D-1158-08	0.909091	0.97375	0.322581	0.998718	0.0135635	0.972873	0.02625	0.677419	0.99	0.47619	10	779	21	1	811
STAD	TCGA-CG-4438-01A-01D-1158-08	0.814286	0.98062	0.791667	0.983161	0.0829384	0.966825	0.0193798	0.208333	0.986822	0.802817	57	759	15	13	844
STAD	TCGA-CG-4440-01A-01D-1158-08	0.828947	0.972665	0.724138	0.985006	0.0796646	0.961216	0.0273349	0.275862	0.980982	0.773006	63	854	24	13	954
STAD	TCGA-CG-4441-01A-01D-1800-08	0.882353	0.990358	0.865385	0.991724	0.0656371	0.983269	0.00964187	0.134615	0.994949	0.873786	45	719	7	6	777
STAD	TCGA-CG-4443-01A-01D-1158-08	0.705882	0.978227	0.774194	0.969183	0.0956399	0.95218	0.0217729	0.225806	0.98287	0.738462	48	629	14	20	711
STAD	TCGA-CG-4444-01A-01D-1158-08	0.814815	0.985207	0.814815	0.985207	0.0739726	0.972603	0.0147929	0.185185	0.988303	0.814815	44	666	10	10	730
STAD	TCGA-CG-4449-01A-01D-1158-08	0.884615	0.972327	0.676471	0.992298	0.0613932	0.966942	0.027673	0.323529	0.988752	0.766667	46	773	22	6	847
STAD	TCGA-CG-4455-01A-01D-1158-08	0.875	0.986595	0.583333	0.99729	0.0209974	0.984252	0.0134048	0.416667	0.988522	0.7	14	736	10	2	762
STAD	TCGA-CG-4462-01A-01D-1158-08	0.666667	0.977881	0.173913	0.997625	0.00693642	0.975723	0.0221187	0.826087	0.983896	0.275862	4	840	19	2	865
STAD	TCGA-CG-4466-01A-01D-1158-08	0.79661	0.988253	0.921569	0.965567	0.147685	0.95995	0.0117474	0.0784314	0.987419	0.854545	94	673	8	24	799
STAD	TCGA-CG-4474-01A-02D-1158-08	0.970588	0.986468	0.767442	0.99863	0.0439845	0.98577	0.0135318	0.232558	0.998965	0.857143	33	729	10	1	773
STAD	TCGA-CG-4475-01A-01D-1158-08	0.914286	0.969248	0.542373	0.996487	0.0383352	0.967141	0.0307517	0.457627	0.99001	0.680851	32	851	27	3	913
STAD	TCGA-CG-4476-01A-01D-1158-08	0.909091	0.974565	0.677966	0.994536	0.0556258	0.970923	0.0254351	0.322034	0.987343	0.776699	40	728	19	4	791
STAD	TCGA-CG-4477-01A-01D-1158-08	0.939394	0.972727	0.563636	0.997669	0.0361446	0.971522	0.0272727	0.436364	0.994697	0.704545	31	856	24	2	913
STAD	TCGA-CG-5717-01A-11D-1600-08	0.923077	0.969084	0.315789	0.998775	0.0152225	0.968384	0.0309156	0.684211	0.989207	0.470588	12	815	26	1	854
STAD	TCGA-CG-5718-01A-11D-1600-08	0.87931	0.974684	0.73913	0.99	0.0754226	0.96749	0.0253165	0.26087	0.991779	0.80315	51	693	18	7	769
STAD	TCGA-CG-5719-01A-11D-1600-08	1	0.973418	0.522727	1	0.0282903	0.97417	0.0265823	0.477273	0.997688	0.686567	23	769	21	0	813
STAD	TCGA-CG-5720-01A-11D-1600-08	0.9	0.976347	0.75	0.991989	0.0730816	0.970767	0.0236531	0.25	0.993408	0.818182	54	743	18	6	821
STAD	TCGA-CG-5721-01A-11D-1600-08	0.956405	0.971154	0.986674	0.908886	0.690706	0.960967	0.0288462	0.0133259	0.991564	0.971304	1777	808	24	81	2690
STAD	TCGA-CG-5724-01A-11D-1600-08	0.74359	0.979021	0.794521	0.972222	0.0983607	0.955864	0.020979	0.205479	0.983916	0.768212	58	700	15	20	793
STAD	TCGA-CG-5727-01A-11D-1600-08	0.913043	0.977415	0.823529	0.989835	0.103487	0.970754	0.0225847	0.176471	0.988449	0.865979	84	779	18	8	889
STAD	TCGA-CG-5730-01A-11D-1600-08	0.879121	0.975703	0.808081	0.985788	0.104238	0.965636	0.0242967	0.191919	0.986355	0.842105	80	763	19	11	873
STAD	TCGA-CG-5732-01A-11D-1600-08	0.857143	0.978602	0.545455	0.995646	0.0290859	0.975069	0.021398	0.454545	0.985599	0.666667	18	686	15	3	722
STAD	TCGA-CG-5734-01A-11D-1600-08	1	0.975703	0.40625	1	0.0163522	0.976101	0.0242967	0.59375	0.994196	0.577778	13	763	19	0	795
STAD	TCGA-D7-5577-01A-01D-1600-08	0.8375	0.971649	0.752809	0.983051	0.0934579	0.959112	0.0283505	0.247191	0.983618	0.792899	67	754	22	13	856
STAD	TCGA-D7-5578-01A-01D-1600-08	0.874214	0.980247	0.896774	0.97543	0.164087	0.962848	0.0197531	0.103226	0.984098	0.88535	139	794	16	20	969
STAD	TCGA-D7-6518-01A-11D-1800-08	0.818182	0.981061	0.375	0.997433	0.0136986	0.978829	0.0189394	0.625	0.988522	0.514286	9	777	15	2	803
STAD	TCGA-D7-6519-01A-11D-1800-08	0.65625	0.98966	0.75	0.983847	0.045134	0.974612	0.0103397	0.25	0.957533	0.7	21	670	7	11	709
STAD	TCGA-D7-6520-01A-11D-1800-08	0.928571	0.980392	0.634146	0.99734	0.035309	0.978562	0.0196078	0.365854	0.993884	0.753623	26	750	15	2	793
STAD	TCGA-D7-6521-01A-11D-1800-08	0.857143	0.986468	0.375	0.99863	0.00938338	0.985255	0.0135318	0.625	0.985502	0.521739	6	729	10	1	746
STAD	TCGA-D7-6524-01A-11D-1800-08	1	0.984021	0.454545	1	0.0131406	0.984231	0.0159787	0.545455	0.996804	0.625	10	739	12	0	761
STAD	TCGA-D7-6525-01A-11D-1800-08	0.853333	0.987788	0.876712	0.985115	0.0923645	0.975369	0.0122117	0.123288	0.99119	0.864865	64	728	9	11	812
STAD	TCGA-D7-6526-01A-11D-1800-08	0.863014	0.986357	0.863014	0.986357	0.0905707	0.975186	0.0136426	0.136986	0.994281	0.863014	63	723	10	10	806
STAD	TCGA-D7-6527-01A-11D-1800-08	0.896104	0.986726	0.884615	0.988183	0.101987	0.977483	0.0132743	0.115385	0.993947	0.890323	69	669	9	8	755
STAD	TCGA-D7-6815-01A-11D-1882-08	0.788462	0.98399	0.759259	0.98642	0.0601852	0.972222	0.0160099	0.240741	0.986216	0.773585	41	799	13	11	864
STAD	TCGA-D7-6817-01A-11D-1882-08	0.923077	0.977136	0.55814	0.997543	0.0303384	0.975496	0.022864	0.44186	0.99352	0.695652	24	812	19	2	857
STAD	TCGA-D7-6818-01A-11D-1882-08	0.8125	0.977273	0.732394	0.985525	0.0711111	0.965556	0.0227273	0.267606	0.981291	0.77037	52	817	19	12	900
STAD	TCGA-D7-6820-01A-11D-1882-08	0.765957	0.984778	0.734694	0.987089	0.0521643	0.973363	0.0152225	0.265306	0.98834	0.75	36	841	13	11	901
STAD	TCGA-D7-6822-01A-11D-1882-08	0.819355	0.971503	0.852349	0.96401	0.167206	0.946063	0.0284974	0.147651	0.98596	0.835526	127	750	22	28	927
STAD	TCGA-D7-8570-01A-11D-2340-08	0.9375	0.981402	0.535714	0.998544	0.0223776	0.98042	0.018598	0.464286	0.980687	0.681818	15	686	13	1	715
STAD	TCGA-D7-8572-01A-11D-2340-08	0.914894	0.98533	0.781818	0.995062	0.0543353	0.981503	0.0146699	0.218182	0.995942	0.843137	43	806	12	4	865
STAD	TCGA-D7-8573-01A-11D-2340-08	0.685714	0.980198	0.631579	0.984375	0.0471698	0.966307	0.019802	0.368421	0.985775	0.657534	24	693	14	11	742
STAD	TCGA-D7-8575-01A-11D-2340-08	0.868421	0.975717	0.6	0.994376	0.0402542	0.971398	0.0242826	0.4	0.98629	0.709677	33	884	22	5	944
STAD	TCGA-D7-8578-01A-21D-2340-08	0.84	0.978495	0.512195	0.995624	0.026178	0.974869	0.0215054	0.487805	0.978667	0.636364	21	910	20	4	955
STAD	TCGA-D7-8579-01A-11D-2340-08	0.888889	0.977901	0.545455	0.996622	0.02897	0.975322	0.0220994	0.454545	0.986618	0.676056	24	885	20	3	932
STAD	TCGA-D7-A4YX-01A-11D-A25D-08	0.88	0.976285	0.55	0.995968	0.0318878	0.973214	0.0237154	0.45	0.988669	0.676923	22	741	18	3	784
STAD	TCGA-D7-A4Z0-01A-22D-A25D-08	0.904762	0.98917	0.808511	0.995157	0.04811	0.985109	0.0108303	0.191489	0.995674	0.853933	38	822	9	4	873
STAD	TCGA-EQ-8122-01A-11D-2340-08	0.686047	0.98348	0.797297	0.970652	0.0865191	0.957746	0.0165198	0.202703	0.967767	0.7375	59	893	15	27	994
STAD	TCGA-EQ-A4SO-01A-11D-A25D-08	0.825	0.992228	0.942857	0.973316	0.134529	0.969731	0.00777202	0.0571429	0.992606	0.88	99	766	6	21	892
STAD	TCGA-F1-6875-01A-11D-2053-08	0.555556	0.977169	0.666667	0.963964	0.0759494	0.945148	0.0228311	0.333333	0.970968	0.606061	30	642	15	24	711
STAD	TCGA-FP-7735-01A-11D-2053-08	0.761905	0.972857	0.457143	0.992711	0.0291262	0.966713	0.0271429	0.542857	0.965714	0.571429	16	681	19	5	721
STAD	TCGA-FP-7829-01A-11D-2053-08	0.717241	0.99085	0.936937	0.948686	0.159341	0.947253	0.00915033	0.0630631	0.987163	0.8125	104	758	7	41	910
STAD	TCGA-FP-7916-01A-11D-2201-08	1	0.979032	0.35	1	0.0111643	0.979266	0.0209677	0.65	0.997235	0.518519	7	607	13	0	627
STAD	TCGA-FP-7998-01A-11D-2201-08	0.6	0.981742	0.1875	0.997147	0.0069735	0.979079	0.0182584	0.8125	0.974438	0.285714	3	699	13	2	717
STAD	TCGA-FP-8099-01A-11D-2340-08	0.692308	0.983544	0.775862	0.974906	0.0760234	0.961404	0.0164557	0.224138	0.980818	0.731707	45	777	13	20	855
STAD	TCGA-FP-8211-01A-11D-2340-08	0.8	0.981586	0.77193	0.984375	0.0722733	0.968463	0.0184136	0.22807	0.990111	0.785714	44	693	13	11	761
STAD	TCGA-FP-8631-01A-11D-2394-08	0.705882	0.983752	0.521739	0.992548	0.0244957	0.976945	0.0162482	0.478261	0.990182	0.6	12	666	11	5	694
STAD	TCGA-HF-7133-01A-11D-2053-08	0.846154	0.987261	0.767442	0.992318	0.0473301	0.980583	0.0127389	0.232558	0.992618	0.804878	33	775	10	6	824
STAD	TCGA-HF-7136-01A-11D-2053-08	0.658537	0.976636	0.642857	0.978159	0.0600293	0.95754	0.0233645	0.357143	0.977737	0.650602	27	627	15	14	683
STAD	TCGA-HU-8243-01A-11D-2340-08	0.88	0.971506	0.676923	0.99169	0.0635324	0.965693	0.0284939	0.323077	0.985509	0.765217	44	716	21	6	787
STAD	TCGA-HU-8245-01A-11D-2340-08	0.8	0.959514	0.444444	0.991632	0.0389105	0.953307	0.0404858	0.555556	0.982681	0.571429	24	711	30	6	771
STAD	TCGA-HU-8249-01A-11D-2340-08	0.856061	0.954845	0.701863	0.981625	0.11046	0.943933	0.0451552	0.298137	0.968414	0.771331	113	1015	48	19	1195
STAD	TCGA-HU-8604-01A-11D-2394-08	0.882353	0.975919	0.612245	0.994832	0.0413123	0.972053	0.0240811	0.387755	0.983002	0.722892	30	770	19	4	823
STAD	TCGA-HU-8608-01A-11D-2394-08	1	0.978992	0.285714	1	0.00833333	0.979167	0.0210084	0.714286	0.998599	0.444444	6	699	15	0	720
STAD	TCGA-HU-8610-01A-22D-2394-08	0.846154	0.959572	0.244444	0.997528	0.0152225	0.957845	0.0404281	0.755556	0.978231	0.37931	11	807	34	2	854
STAD	TCGA-HU-A4G2-01A-11D-A25D-08	0.947368	0.975578	0.486486	0.998684	0.0238394	0.974906	0.0244216	0.513514	0.990867	0.642857	18	759	19	1	797
STAD	TCGA-HU-A4G3-01A-11D-A24D-08	0.666667	0.97882	0.416667	0.992331	0.0221893	0.971893	0.02118	0.583333	0.979324	0.512821	10	647	14	5	676
STAD	TCGA-HU-A4G6-01A-11D-A24D-08	0.55	0.962536	0.458333	0.973761	0.0544959	0.940054	0.037464	0.541667	0.940346	0.5	22	668	26	18	734
STAD	TCGA-HU-A4GC-01A-12D-A25D-08	0.848485	0.961433	0.5	0.992888	0.0434783	0.956522	0.0385675	0.5	0.979339	0.629213	28	698	28	5	759
STAD	TCGA-HU-A4GF-01A-11D-A24D-08	0.826923	0.973721	0.693548	0.987377	0.0670968	0.963871	0.0262794	0.306452	0.984546	0.754386	43	704	19	9	775
STAD	TCGA-HU-A4GQ-01A-11D-A25D-08	0.892805	0.975734	0.969697	0.912784	0.465164	0.937158	0.0242656	0.030303	0.986118	0.929664	608	764	19	73	1464
STAD	TCGA-HU-A4H0-01A-11D-A25D-08	0.923077	0.96066	0.537313	0.996053	0.0471584	0.958888	0.0393401	0.462687	0.988286	0.679245	36	757	31	3	827
STAD	TCGA-HU-A4H5-01A-21D-A25D-08	0.740506	0.974619	0.854015	0.94932	0.167019	0.935518	0.0253807	0.145985	0.979736	0.79322	117	768	20	41	946
STAD	TCGA-HU-A4H6-01A-11D-A25D-08	0.692308	0.964328	0.230769	0.995092	0.0152225	0.960187	0.0356718	0.769231	0.963596	0.346154	9	811	30	4	854
STAD	TCGA-HU-A4HD-01A-11D-A25D-08	0.883721	0.974965	0.678571	0.992918	0.0564304	0.969816	0.0250348	0.321429	0.989488	0.767677	38	701	18	5	762
STAD	TCGA-IN-7806-01A-11D-2053-08	0.883721	0.982353	0.76	0.992571	0.0594744	0.976487	0.0176471	0.24	0.988509	0.817204	38	668	12	5	723
STAD	TCGA-IN-7808-01A-11D-2201-08	0.962963	0.98	0.65	0.998544	0.0371389	0.979367	0.02	0.35	0.995767	0.776119	26	686	14	1	727
STAD	TCGA-IN-8462-01A-11D-2340-08	0.793103	0.979856	0.621622	0.991266	0.0400552	0.972376	0.0201439	0.378378	0.988092	0.69697	23	681	14	6	724
STAD	TCGA-IN-8663-01A-11D-2394-08	0.685039	0.97609	0.836538	0.945504	0.151551	0.931981	0.02391	0.163462	0.977796	0.753247	87	694	17	40	838
STAD	TCGA-IP-7968-01A-11D-2201-08	0.673913	0.981938	0.738095	0.97553	0.070229	0.960305	0.0180624	0.261905	0.986614	0.704545	31	598	11	15	655
Ped.Glioma	HSJD_DIPG001.t	0.2	0.993893	0.2	0.993893	0.00757576	0.987879	0.00610687	0.8	0.984122	0.2	1	651	4	4	660
Ped.Glioma	HSJD_DIPG002.t	0.612903	0.99723	0.904762	0.983607	0.0411687	0.981408	0.00277008	0.0952381	0.981637	0.730769	19	720	2	12	753
Ped.Glioma	HSJD_DIPG003.t	0.153846	0.994152	0.333333	0.984081	0.0186514	0.978479	0.00584795	0.666667	0.91661	0.210526	2	680	4	11	697
Ped.Glioma	HSJD_DIPG007.t	0.3	1	1	0.989458	0.0149925	0.989505	0	0	0.986377	0.461538	3	657	0	7	667
Ped.Glioma	HSJD_DIPG008.t	0.111111	0.998457	0.5	0.987786	0.0136986	0.986301	0.00154321	0.5	0.963649	0.181818	1	647	1	8	657
Ped.Glioma	SJHGG008_A	0.6	0.99537	0.6	0.99537	0.0114416	0.990847	0.00462963	0.4	0.989699	0.6	6	860	4	4	874
Ped.Glioma	SJHGG010324_A1	1	0.986335	0.0833333	1	0.00124069	0.986352	0.0136646	0.916667	1	0.153846	1	794	11	0	806
Ped.Glioma	SJHGG014_D	1	0.986686	0.181818	1	0.00294985	0.986726	0.0133136	0.818182	1	0.307692	2	667	9	0	678
Ped.Glioma	SJHGG018_D	1	0.995763	0.25	1	0.00141044	0.995769	0.00423729	0.75	0.998588	0.4	1	705	3	0	709
Ped.Glioma	SJHGG019_E	0.380952	0.989565	0.571429	0.977663	0.0352349	0.968121	0.0104348	0.428571	0.976108	0.457143	8	569	6	13	596
Ped.Glioma	SJHGG021_D	0.625	0.995376	0.555556	0.996528	0.0091638	0.991982	0.00462428	0.444444	0.994364	0.588235	5	861	4	3	873
Ped.Glioma	SJHGG022_D	0.509804	0.997203	0.928571	0.966125	0.0665796	0.964752	0.0027972	0.0714286	0.980666	0.658228	26	713	2	25	766
Ped.Glioma	SJHGG023_D	1	0.990385	0.363636	1	0.00546448	0.990437	0.00961538	0.636364	0.996566	0.533333	4	721	7	0	732
Ped.Glioma	SJHGG026_D	0.333333	0.997564	0.333333	0.997564	0.00364078	0.995146	0.00243605	0.666667	0.969143	0.333333	1	819	2	2	824
Ped.Glioma	SJHGG031_D	0.5	0.992526	0.545455	0.991045	0.0176211	0.983847	0.00747384	0.454545	0.983308	0.521739	6	664	5	6	681
Ped.Glioma	SJHGG032_D	1	0.99537	0.4	1	0.00307692	0.995385	0.00462963	0.6	1	0.571429	2	645	3	0	650
Ped.Glioma	SJHGG034_D	0.269091	0.986267	0.870588	0.797175	0.255576	0.802974	0.0137328	0.129412	0.956307	0.411111	74	790	11	201	1076
Ped.Glioma	SJHGG042_D	0	0.985316	0	0.998512	0.00146628	0.983871	0.0146843	1	0.979442	0	0	671	10	1	682
Ped.Glioma	SJHGG043_D	0.5	0.990602	0.444444	0.992467	0.0148148	0.983333	0.0093985	0.555556	0.985902	0.470588	4	527	5	4	540
Ped.Glioma	SJHGG045_A	0.333333	0.998339	0.8	0.986864	0.019544	0.985342	0.00166113	0.2	0.980205	0.470588	4	601	1	8	614
Ped.Glioma	SJHGG049_A	0.545455	0.998758	0.857143	0.99382	0.0134804	0.992647	0.00124224	0.142857	0.985263	0.666667	6	804	1	5	816
Ped.Glioma	SJHGG050_A	0.75	1	1	0.997375	0.0104167	0.997396	0	0	0.990296	0.857143	6	760	0	2	768
Ped.Glioma	SJHGG054_A	0.285714	0.99308	0.333333	0.991364	0.0119658	0.984615	0.00692042	0.666667	0.975037	0.307692	2	574	4	5	585
Ped.Glioma	SJHGG055_A	0.615385	0.995114	0.727273	0.991883	0.0207337	0.987241	0.00488599	0.272727	0.946505	0.666667	8	611	3	5	627
Ped.Glioma	SJHGG056_A	0.4	0.997409	0.5	0.996119	0.00643501	0.993565	0.00259067	0.5	0.982642	0.444444	2	770	2	3	777
Ped.Glioma	SJHGG057_A	1	0.991597	0.4	1	0.00557103	0.991643	0.00840336	0.6	0.997899	0.571429	4	708	6	0	718
Ped.Glioma	SJHGG058_A	0.416667	0.992284	0.5	0.989231	0.0181818	0.981818	0.00771605	0.5	0.985404	0.454545	5	643	5	7	660
Ped.Glioma	SJHGG060_A	0.5625	0.992175	0.642857	0.98908	0.0244275	0.981679	0.00782473	0.357143	0.941363	0.6	9	634	5	7	655
Ped.Glioma	SJHGG061_A	0.181818	0.994805	0.333333	0.988387	0.0140845	0.983355	0.00519481	0.666667	0.94941	0.235294	2	766	4	9	781
Ped.Glioma	SJHGG066_A	0.6	0.992928	0.545455	0.994334	0.013947	0.987448	0.00707214	0.454545	0.940099	0.571429	6	702	5	4	717
Ped.Glioma	SJHGG067_A	1	0.998322	0.5	1	0.00167504	0.998325	0.00167785	0.5	1	0.666667	1	595	1	0	597
Ped.Glioma	SJHGG068_A	1	0.988525	0.222222	1	0.00326797	0.988562	0.0114754	0.777778	1	0.363636	2	603	7	0	612
Ped.Glioma	SJHGG070_A	0.727273	1	1	0.995588	0.0159884	0.99564	0	0	0.991406	0.842105	8	677	0	3	688
Ped.Glioma	SJHGG071_A	0.6	0.995161	0.5	0.996769	0.008	0.992	0.00483871	0.5	0.987097	0.545455	3	617	3	2	625
Ped.Glioma	SJHGG074_D	0.0833333	0.995522	0.25	0.983776	0.0175953	0.979472	0.00447761	0.75	0.97046	0.125	1	667	3	11	682
Ped.Glioma	SJHGG079_A	0.5	0.993711	0.285714	0.997475	0.00500626	0.991239	0.00628931	0.714286	0.986792	0.363636	2	790	5	2	799
Ped.Glioma	SJHGG081_D	0.2	0.992582	0.166667	0.994056	0.00736377	0.986745	0.0074184	0.833333	0.921365	0.181818	1	669	5	4	679
Ped.Glioma	SJHGG084_D	0	0.998395	0	0.998395	0.00160256	0.996795	0.00160514	1	0.974318	0	0	622	1	1	624
Ped.Glioma	SJHGG089_A	0.529412	0.998243	0.9	0.986111	0.0290102	0.984642	0.00175747	0.1	0.990541	0.666667	9	568	1	8	586
Ped.Glioma	SJHGG093_D	1	0.995588	0.25	1	0.00146843	0.995595	0.00441176	0.75	1	0.4	1	677	3	0	681
Ped.Glioma	SJHGG106_A	0.75	0.993976	0.428571	0.998487	0.00598802	0.992515	0.0060241	0.571429	0.993976	0.545455	3	660	4	1	668
Ped.Glioma	SJHGG115_R	0.142857	0.989264	0.3	0.972851	0.0312036	0.962853	0.0107362	0.7	0.947707	0.193548	3	645	7	18	673
Ped.Glioma	SJHGG117_A	0.333333	0.993119	0.333333	0.993119	0.0102157	0.986379	0.00688073	0.666667	0.97184	0.333333	3	866	6	6	881
Ped.Glioma	SJHGG118_A	1	0.978456	0.0769231	1	0.00179211	0.978495	0.021544	0.923077	0.978456	0.142857	1	545	12	0	558
LGG	TCGA-CS-4938_d2ec659e-22b1-4ff3-ad03-770c74414e05_4db52c00-aa66-48f7-b32b-1c2ec0dec7f5	0.888889	0.989679	0.470588	0.998843	0.0102157	0.988649	0.0103211	0.529412	0.996177	0.615385	8	863	9	1	881
LGG	TCGA-CS-4941_003ed478-ceca-4752-8ae4-4cf12e6844bd_56e3b45b-55fa-4b7e-8998-920c8125aab1	0.735294	0.980723	0.609756	0.989064	0.0393519	0.971065	0.0192771	0.390244	0.986322	0.666667	25	814	16	9	864
LGG	TCGA-CS-4942_ee5832e7-577c-4507-a4fd-a70646fabc24_f2b83686-8044-4e74-9554-8b4d3c40b2b2	0.764706	0.984925	0.52	0.994924	0.0209102	0.98032	0.0150754	0.48	0.984629	0.619048	13	784	12	4	813
LGG	TCGA-CS-4943_14627ffd-642c-42b5-9d95-ad436c9b1d35_0d4a92bf-0624-4dfa-9d95-8f91a693ea3f	0.631579	0.991832	0.631579	0.991832	0.0216895	0.984018	0.00816803	0.368421	0.985138	0.631579	12	850	7	7	876
LGG	TCGA-CS-4944_471d39e4-2d0b-4f56-8e98-216f5a1baf5d_c4d192e1-a280-4ca9-963d-dc5efaacb683	0.846154	0.992011	0.647059	0.997323	0.0170157	0.989529	0.00798935	0.352941	0.98904	0.733333	11	745	6	2	764
LGG	TCGA-CS-5390_b0e64f0e-5a56-4e98-a5db-4d44bee595a9_43746417-c404-4b14-8a55-463e79f3a745	0.789474	0.994406	0.789474	0.994406	0.0258856	0.989101	0.00559441	0.210526	0.993154	0.789474	15	711	4	4	734
LGG	TCGA-CS-5393_ddc229a3-8c45-4736-9cff-6495193c3c55_53327aaf-fa9c-44ed-8c21-1c557f76186e	0.722222	0.994667	0.764706	0.993342	0.0234375	0.988281	0.00533333	0.235294	0.994815	0.742857	13	746	4	5	768
LGG	TCGA-CS-5394_2e67f766-3799-4ce1-8c9c-d966d96302bf_ed3dfb55-5905-4bb2-a497-276c2d8b43d2	0.384615	0.99179	0.5	0.986928	0.0209003	0.9791	0.00821018	0.5	0.98358	0.434783	5	604	5	8	622
LGG	TCGA-CS-5395_3d477ac1-3bdf-4410-9594-1a3a1412c6ae_baa7b05c-d0b5-4b1c-b4fa-8955abe5c3db	0.703704	0.976427	0.5	0.989937	0.032413	0.967587	0.0235732	0.5	0.978862	0.584615	19	787	19	8	833
LGG	TCGA-CS-5396_653af577-5555-4b77-bfec-3bd341cf58b5_bd28a937-72d5-4ee5-a2c4-c90271d33b1a	0.5	0.988764	0.529412	0.987377	0.0246575	0.976712	0.011236	0.470588	0.982756	0.514286	9	704	8	9	730
LGG	TCGA-CS-5397_9932b51d-ebd9-4cbc-8c8c-83a5661a16c0_41c76fb1-1c57-4b6b-92f9-835ea17dbe23	0.888889	0.997546	0.923077	0.996324	0.0320665	0.994062	0.00245399	0.0769231	0.996137	0.90566	24	813	2	3	842
LGG	TCGA-CS-6186_91b92f9a-17de-4940-98ba-3c772a83371a_111cd7bb-0da5-485d-9b1f-978a60a29b94	0.457143	0.993453	0.8	0.969649	0.0541796	0.964396	0.00654664	0.2	0.956652	0.581818	16	607	4	19	646
LGG	TCGA-CS-6188_adacd0a6-53f0-46c1-9f59-e30cb1b56164_1026b480-665c-4646-8fec-982cc07dca1e	0.88	0.99754	0.916667	0.996314	0.0298329	0.994033	0.00246002	0.0833333	0.990726	0.897959	22	811	2	3	838
LGG	TCGA-CS-6290_9a31a094-fbeb-44ff-a939-16f71a0ba8d8_e6c5bbe0-666a-406b-bc8f-de3d71f88961	0.75	0.991031	0.333333	0.998494	0.00594354	0.989599	0.00896861	0.666667	0.994768	0.461538	3	663	6	1	673
LGG	TCGA-CS-6665_682d5b5e-3569-403c-b31c-887bd0aa26a5_c4574016-bc61-4fb5-92c6-efccec8cdc5d	0.882353	0.994395	0.75	0.99775	0.0187019	0.992299	0.00560538	0.25	0.997164	0.810811	15	887	5	2	909
LGG	TCGA-CS-6666_3b1a392f-8886-4946-8f84-1f4e5d5be873_97f96259-12a3-4d78-8f41-9770ef96748f	0.5	0.990385	0.357143	0.994635	0.0105708	0.985201	0.00961538	0.642857	0.891987	0.416667	5	927	9	5	946
LGG	TCGA-CS-6667_0c14ddc3-acf0-4f96-bdb6-eb517d1da522_49ca5323-38a1-4786-b6aa-66de49b053a1	0.8	0.993651	0.666667	0.996815	0.015625	0.990625	0.00634921	0.333333	0.994603	0.727273	8	626	4	2	640
LGG	TCGA-CS-6668_d414e076-dcb6-4edf-adef-0abdc57354ea_7154a36b-c503-43f5-b291-89bd5ce2875f	0.266667	0.996394	0.571429	0.986905	0.0177096	0.983471	0.00360577	0.428571	0.93746	0.363636	4	829	3	11	847
LGG	TCGA-CS-6670_44e94c3e-4910-440b-b21e-c0fcb9d9de16_b1a2bea4-c820-4301-ad17-0605363483bd	0.272727	0.998675	0.75	0.989501	0.0143603	0.988251	0.0013245	0.25	0.993016	0.4	3	754	1	8	766
LGG	TCGA-DB-5270_27da0280-b7dc-43ba-a50a-2e9a2c6b1bcf_a52afc7f-a694-44cb-8235-ef78e8c30fa2	0.555556	0.989637	0.384615	0.994792	0.0115237	0.984635	0.0103627	0.615385	0.985751	0.454545	5	764	8	4	781
LGG	TCGA-DB-5273_938f1aec-2069-4c76-8110-7f086b59e86b_54997159-244a-485c-a81f-e546b76046e8	0.8	0.988665	0.470588	0.997459	0.0124378	0.986318	0.011335	0.529412	0.978463	0.592593	8	785	9	2	804
LGG	TCGA-DB-5274_ad0bc157-fb99-4b6c-80b7-384aac4304c0_f4361c01-824e-4b40-9f03-767a2796e586	0.588235	0.991701	0.625	0.990331	0.022973	0.982432	0.00829876	0.375	0.96111	0.606061	10	717	6	7	740
LGG	TCGA-DB-5275_cc50e0af-23d9-4528-b5ac-3974449bc1aa_12ee7643-7bc5-4051-baa7-d1f9a6245fa1	0.590909	0.988235	0.590909	0.988235	0.0279543	0.977128	0.0117647	0.409091	0.980036	0.590909	13	756	9	9	787
LGG	TCGA-DB-5276_fc6b7655-9307-4c8b-b1f6-f29a4dabd72c_289ad150-2e4f-4d98-9ebc-af05a0b95e7f	0.5	0.997279	0.333333	0.998638	0.0027137	0.995929	0.00272109	0.666667	0.997279	0.4	1	733	2	1	737
LGG	TCGA-DB-5277_ff5b06bf-99d6-4276-8646-b91ef5ed480e_54fcd6db-49a2-47d2-9086-3f7b89e39015	0.444444	0.992978	0.705882	0.979224	0.0365359	0.972936	0.00702247	0.294118	0.970037	0.545455	12	707	5	15	739
LGG	TCGA-DB-5278_6847e993-1414-4e6f-a2af-39ebe218dd7c_80b03480-5d28-481e-a447-59140d82f1f8	0.666667	0.992074	0.4	0.997344	0.0078637	0.989515	0.00792602	0.6	0.988992	0.5	4	751	6	2	763
LGG	TCGA-DB-5279_277aa1d8-ce6a-4e32-a267-73c33665ab97_1761720c-3e2f-4ce7-8551-b859117e150f	0.1875	0.983051	0.2	0.981664	0.0220994	0.96547	0.0169492	0.8	0.923641	0.193548	3	696	12	13	724
LGG	TCGA-DB-5280_ef91c83b-6752-418b-9ffe-68c5a518f96a_f0f00150-b136-4274-a932-460ad5b990f7	0.583333	0.997234	0.777778	0.993113	0.0163265	0.990476	0.00276625	0.222222	0.991125	0.666667	7	721	2	5	735
LGG	TCGA-DB-5281_ccf3d939-7964-4cc0-b2f6-e7cb8ee026a1_b8f9db26-3096-4ad2-9b45-530bccdc8612	0.866667	0.986747	0.702703	0.99514	0.0348837	0.982558	0.013253	0.297297	0.990663	0.776119	26	819	11	4	860
LGG	TCGA-DB-A4X9_eea26f3f-6798-4b36-8e5c-a1de8c55f666_59d8d896-b937-4a7b-b503-f112f5570356	0.333333	0.992163	0.285714	0.993721	0.00931677	0.986025	0.00783699	0.714286	0.984065	0.307692	2	633	5	4	644
LGG	TCGA-DB-A4XA_fb5e54dc-5a3c-4a34-8f3c-969d03648335_232a02d7-127b-4021-8da7-27e6b63a1a7d	0.5	0.996951	0.333333	0.998473	0.00303951	0.995441	0.00304878	0.666667	0.927591	0.4	1	654	2	1	658
LGG	TCGA-DB-A4XB_9aaf7e22-1669-4db1-b137-944ff01ddbdc_456815aa-07ae-46de-bf95-78b15569f6b1	0.181818	0.992582	0.285714	0.986726	0.0160584	0.979562	0.0074184	0.714286	0.981656	0.222222	2	669	5	9	685
LGG	TCGA-DB-A4XC_b377c971-575a-49c8-896e-77eaf183423d_338ea083-8e51-4a68-b230-99b8c8356483	0.666667	0.99183	0.285714	0.998355	0.00487805	0.990244	0.00816993	0.714286	0.996187	0.4	2	607	5	1	615
LGG	TCGA-DB-A4XD_a9d4f9d8-787d-41b0-8f45-e9858ef6b281_0df99eaa-b248-47fe-a233-e9ed0f34d70a	0.875	0.996301	0.7	0.998764	0.00976801	0.995116	0.00369914	0.3	0.996147	0.777778	7	808	3	1	819
LGG	TCGA-DB-A4XE_6998fda2-aab1-4175-8606-2df81e5e7114_d4e7fe64-d8f5-4696-8470-f6fb2635b838	0.642857	0.99548	0.692308	0.994357	0.0155729	0.989989	0.00451977	0.307692	0.977159	0.666667	9	881	4	5	899
LGG	TCGA-DB-A4XF_a2ec49f6-9196-4883-a531-bdf8835be7a0_379dc17f-9fbe-4979-a612-eed92084b79d	0.692308	0.993983	0.642857	0.995181	0.0154028	0.989336	0.00601685	0.357143	0.978339	0.666667	9	826	5	4	844
LGG	TCGA-DB-A4XG_512b5735-cba4-4d39-ba83-00df05dc3ce2_b62dc580-39c1-4ed8-9772-90735574c16c	0.333333	0.995221	0.5	0.990488	0.0141343	0.985866	0.00477897	0.5	0.988252	0.4	4	833	4	8	849
LGG	TCGA-DB-A4XH_62718b87-e510-4dec-a3e5-9ea32d9fe53c_1ba5bcf8-0368-447b-918e-058cfb461883	0.611111	0.994138	0.6875	0.991813	0.0206659	0.986223	0.00586166	0.3125	0.993878	0.647059	11	848	5	7	871
LGG	TCGA-DB-A64L_d76920e6-de91-44c6-a5ba-98d68160b97b_48f07e33-5a95-4c81-bc74-94f9238ae1c9	0.666667	0.994432	0.782609	0.990022	0.0291892	0.984865	0.00556793	0.217391	0.991215	0.72	18	893	5	9	925
LGG	TCGA-DB-A64P_5864a37b-dfec-475c-95f4-2426c8e2772c_0bb265d4-0ce6-4374-890c-3f9e096dab5e	0.384615	0.996292	0.625	0.990172	0.0158151	0.986618	0.00370828	0.375	0.983931	0.47619	5	806	3	8	822
LGG	TCGA-DB-A64Q_fb1dc195-0b41-4ff7-8364-7fdcb4a96521_62bd6123-d070-4bde-af89-8177daee0949	0.416667	0.996273	0.625	0.991347	0.0146879	0.98776	0.00372671	0.375	0.987578	0.5	5	802	3	7	817
LGG	TCGA-DB-A64R_c6aabc71-ee6f-4087-935b-bbfc98402bef_a23d80d0-edbd-48e9-9e2a-db845766e840	0.142857	0.995266	0.2	0.992916	0.00821596	0.988263	0.00473373	0.8	0.982079	0.166667	1	841	4	6	852
LGG	TCGA-DB-A64S_d5e7742b-cbce-4c9b-b14f-650885317983_aebdc4a8-e540-47d7-8ffb-a79d833f12be	0.333333	0.997122	0.333333	0.997122	0.00429799	0.994269	0.0028777	0.666667	0.995683	0.333333	1	693	2	2	698
LGG	TCGA-DB-A64U_4c389c4d-e9d7-4471-922e-ae545d0d9b65_4e28b253-e110-458f-b4f3-aa7de270d04a	0.5	0.993976	0.285714	0.997582	0.00479616	0.991607	0.0060241	0.714286	0.987349	0.363636	2	825	5	2	834
LGG	TCGA-DB-A64V_cbd199b2-da43-4864-a647-3c36b2034f00_4047e4fc-39cc-4c30-bec3-fc4dffdf607c	1	0.996319	0.4	1	0.00244798	0.996328	0.00368098	0.6	1	0.571429	2	812	3	0	817
LGG	TCGA-DB-A64W_7e7f9bb4-37b2-4e68-8a34-a2388eac7ba0_5bb15587-a86c-4da2-be1d-7b1fa9f105a8	0.375	0.995025	0.75	0.97561	0.0382775	0.971292	0.00497512	0.25	0.985697	0.5	12	800	4	20	836
LGG	TCGA-DB-A64X_cc434402-b13e-4f3a-ace5-ccb1d3924f4f_96550f20-a2c9-44cc-b049-b725483fdfce	0.419355	0.990373	0.619048	0.978597	0.0359629	0.969838	0.00962696	0.380952	0.976379	0.5	13	823	8	18	862
LGG	TCGA-DB-A75K_b3788075-215e-4535-b4bd-cc40fdaf52aa_fed87034-a0a0-4c98-a951-f1a46983aba5	0.380952	0.99393	0.666667	0.980539	0.0308824	0.975	0.0060698	0.333333	0.974854	0.484848	8	655	4	13	680
LGG	TCGA-DB-A75L_35c2e77c-ba13-42a3-95f7-9c6e12879cef_b820b9a4-9489-4f19-83b9-23b65828d5d2	0.142857	0.996855	0.5	0.981424	0.0215385	0.978462	0.00314465	0.5	0.972709	0.222222	2	634	2	12	650
LGG	TCGA-DB-A75M_2f0261e0-ff3e-4bd6-bb8d-914187a67923_10dda1e2-c52b-4495-b0a4-150c7de6f1b4	0.4	0.998264	0.666667	0.99481	0.00860585	0.993115	0.00173611	0.333333	0.985764	0.5	2	575	1	3	581
LGG	TCGA-DB-A75O_90e96e37-0f23-40b7-8277-527e8d8f0b76_b058749c-362f-4a5f-b0f7-4ab4ec256649	1	0.99701	0.5	1	0.00298063	0.997019	0.00298954	0.5	0.999253	0.666667	2	667	2	0	671
LGG	TCGA-DH-5140_4472483c-47e2-47f0-b02f-6a8cb4c7bd96_310c380c-c166-4480-ae74-62a9ff686291	0.277778	0.967778	0.147059	0.985294	0.0196078	0.954248	0.0322222	0.852941	0.903241	0.192308	5	871	29	13	918
LGG	TCGA-DH-5141_b77c396b-3f9c-4f1a-864e-f92793906b9d_8ab5bff0-41b4-493c-9626-d706d1c6aa38	0.7	0.977984	0.269231	0.996458	0.0114548	0.9748	0.0220162	0.730769	0.962341	0.388889	7	844	19	3	873
LGG	TCGA-DH-5142_3a80ae1c-948a-4a98-b0c2-f81ab2415083_25f1462b-2671-4f5d-85e0-9539594b53e4	0.714286	0.975427	0.394737	0.993471	0.0219436	0.969697	0.0245726	0.605263	0.982855	0.508475	15	913	23	6	957
LGG	TCGA-DH-5143_f4bbefd2-808c-4646-8bee-3ab3b040b48b_ce04e1e1-0343-4378-b34e-203f88ead2a8	1	0.972588	0.324324	1	0.012987	0.972944	0.0274123	0.675676	0.993056	0.489796	12	887	25	0	924
LGG	TCGA-DH-5144_b8626578-2105-4176-ad8c-5a2327743fa0_19e3a81b-ecb5-47d7-8d22-e1c55b6a25b7	0.541667	0.975269	0.361111	0.988017	0.0251572	0.964361	0.0247312	0.638889	0.968772	0.433333	13	907	23	11	954
LGG	TCGA-DH-A669_425bf16e-aeb2-453a-932b-b3f59016b041_e849abef-b55e-4124-b760-09101a7c4390	0.0909091	0.986667	0.153846	0.976019	0.025974	0.9634	0.0133333	0.846154	0.953994	0.114286	2	814	11	20	847
LGG	TCGA-DH-A66B_d02d1ca6-f972-4084-be98-3b722f923bc3_622c34d2-eb7d-4cf0-b262-4ce463976d18	0.846154	0.991926	0.611111	0.99768	0.0147727	0.989773	0.00807382	0.388889	0.955417	0.709677	11	860	7	2	880
LGG	TCGA-DH-A66D_e6bbff72-b258-4993-b56f-efcc0402d758_eaa534a9-962f-4807-b35a-a42a5aa30665	0.1875	0.996575	0.5	0.985327	0.0179372	0.982063	0.00342466	0.5	0.97667	0.272727	3	873	3	13	892
LGG	TCGA-DH-A66F_56c484b6-1c09-4042-aee7-e4daa419fafe_15eb007e-8c8c-473a-b55e-cfa4b7786432	0.625	0.994337	0.5	0.996595	0.00897868	0.991021	0.00566251	0.5	0.961636	0.555556	5	878	5	3	891
LGG	TCGA-DH-A66G_a04b1e34-63a2-4af2-9dcf-75c053559bb4_8f36933c-d6f1-4061-a9f8-85fcd0fb88fe	0.5	0.994565	0.6	0.99187	0.0160428	0.986631	0.00543478	0.4	0.987885	0.545455	6	732	4	6	748
LGG	TCGA-DH-A7UR_f04342d6-2f32-40ec-a731-3e7bd18ffffe_bfcd7244-5a98-40a6-9328-e7fe970754e9	0.346154	0.995798	0.692308	0.982383	0.0265849	0.978528	0.00420168	0.307692	0.945156	0.461538	9	948	4	17	978
LGG	TCGA-DH-A7US_b4a94ac1-015a-4f95-be04-1ae1bc582df1_785b4ba0-ae5f-464b-a257-06ff197f176f	0.357143	0.991812	0.384615	0.990798	0.0141271	0.982846	0.00818833	0.615385	0.976751	0.37037	5	969	8	9	991
LGG	TCGA-DH-A7UT_1f9300e8-f1e0-46d6-bb2b-4233112d5787_58237222-ac10-45c2-b564-57672b993059	0.714286	0.992764	0.5	0.997093	0.0100287	0.989971	0.00723589	0.5	0.992351	0.588235	5	686	5	2	698
LGG	TCGA-DH-A7UU_34f4d3f4-cda0-48b2-9604-6211eb0c9b98_0fd6f503-a571-4c65-813c-7e2908dd7b21	0.352941	0.996759	0.75	0.982428	0.0268139	0.979495	0.00324149	0.25	0.984365	0.48	6	615	2	11	634
LGG	TCGA-DH-A7UV_2f6d5d9d-1d5b-47c6-b4ca-276a6655f808_f6cf33cc-61be-4409-bf15-16edfe3e19bc	0.166667	0.993939	0.333333	0.984985	0.0178571	0.979167	0.00606061	0.666667	0.972348	0.222222	2	656	4	10	672
LGG	TCGA-DU-5847_c5a5c729-4bff-4787-a56b-f541ec22c7e9_c448c220-5f1b-423f-8d89-098662d2fed1	0.5	0.996795	0.833333	0.984177	0.0310559	0.981366	0.00320513	0.166667	0.969231	0.625	10	622	2	10	644
LGG	TCGA-DU-5849_bcde1486-c728-4841-ab69-c8cb16706fc2_189c09ae-f5aa-4b68-89d8-65eb6bc57683	0.75	0.993538	0.6	0.996759	0.0127592	0.990431	0.00646204	0.4	0.990105	0.666667	6	615	4	2	627
LGG	TCGA-DU-5851_6c01a846-2703-42fc-86d0-4bf042d39576_3a33d274-022d-4113-bbe9-559ebc898229	0.909091	0.995316	0.714286	0.998825	0.0127168	0.99422	0.00468384	0.285714	0.994039	0.8	10	850	4	1	865
LGG	TCGA-DU-5852_7c81bf20-05e8-4fae-8585-c192e8084231_f1c56802-8ab9-48c7-856a-af4aac8aebe7	0.613636	0.995261	0.9	0.973725	0.0649926	0.970458	0.00473934	0.1	0.989911	0.72973	27	630	3	17	677
LGG	TCGA-DU-5853_0750c06c-d62b-42d9-804a-a9b9d76b90ed_fb0e600b-10e0-43fb-b877-0981c762da9b	0.666667	0.996663	0.571429	0.997773	0.00662983	0.994475	0.00333704	0.428571	0.994438	0.615385	4	896	3	2	905
LGG	TCGA-DU-5854_2defa773-3cbd-4c3c-9437-5f6db860284e_fb3c685f-0ff5-4ea1-b28f-1b037edc40db	0.9375	0.992593	0.75	0.99851	0.0231548	0.991317	0.00740741	0.25	0.999167	0.833333	15	670	5	1	691
LGG	TCGA-DU-5855_d77baeae-05d1-4edc-ba95-7292fcc375fb_603f649f-20bf-409c-88f4-ba1b89933074	0.75	0.996616	0.882353	0.991582	0.0327332	0.988543	0.00338409	0.117647	0.980245	0.810811	15	589	2	5	611
LGG	TCGA-DU-5870_71d8a2ac-861c-4348-a5f7-b03e1a6ee007_8ecfbf90-3948-4e91-9eae-d052e56fdb4f	0.666667	0.995223	0.571429	0.99681	0.00946372	0.992114	0.00477707	0.428571	0.984342	0.615385	4	625	3	2	634
LGG	TCGA-DU-5871_284eb475-87a9-4787-8fb6-acbd64a5e192_ffbf073f-cbe7-420a-954f-b6b9c39a9bd8	0.833333	0.991883	0.5	0.998366	0.0096463	0.990354	0.00811688	0.5	0.992695	0.625	5	611	5	1	622
LGG	TCGA-DU-5872_d597128b-776d-4925-908d-e5e1e4b18f8b_ded34f93-720b-42b6-8a5c-680d6beab0e7	0.55	0.988042	0.578947	0.986567	0.0290276	0.975327	0.0119581	0.421053	0.983931	0.564103	11	661	8	9	689
LGG	TCGA-DU-6393_507dfb6e-244c-408c-a9e4-bce950ceadca_9dd8e0bf-af83-43fa-baf9-c445c02c1014	0.294118	0.996923	0.714286	0.981818	0.0254873	0.97901	0.00307692	0.285714	0.963122	0.416667	5	648	2	12	667
LGG	TCGA-DU-6394_611b0bd5-fb3a-4c10-999c-e4b3f6980d0b_d7371b5d-ee62-450e-bc22-082b1de3911b	0.571429	0.99842	0.888889	0.990596	0.0216383	0.989181	0.00157978	0.111111	0.983977	0.695652	8	632	1	6	647
LGG	TCGA-DU-6395_3189bd5c-ac35-4564-bbd1-744e17faf46d_71783be8-05e1-4cf5-9bf1-4f58ce54a273	0.538462	0.996937	0.777778	0.990868	0.0195195	0.987988	0.00306279	0.222222	0.990576	0.636364	7	651	2	6	666
LGG	TCGA-DU-6396_cb4a697c-3444-49ed-9085-cec75607f61d_2c1dd78a-2e86-4815-b003-63d5cfc62e38	0.578947	0.99393	0.733333	0.987934	0.0280236	0.982301	0.0060698	0.266667	0.981711	0.647059	11	655	4	8	678
LGG	TCGA-DU-6397_678aeec7-2b41-46fc-b4c9-0c9f6b2018bb_60cfef6e-ae32-4680-83e6-f969464d5805	0.666667	0.993506	0.5	0.996743	0.0096463	0.990354	0.00649351	0.5	0.992424	0.571429	4	612	4	2	622
LGG	TCGA-DU-6399_1d386817-502d-4f0b-86a6-be6c07742c3a_b1f23f7a-9ecf-4f17-8692-dff4f56e41b9	0.545455	0.98505	0.4	0.991639	0.0179445	0.977162	0.0149502	0.6	0.98354	0.461538	6	593	9	5	613
LGG	TCGA-DU-6400_44fb8d94-aa0a-4da3-bf17-322889da1fb2_e2693558-ff23-4532-9d26-b6fe815e9934	0.631579	0.996914	0.857143	0.98928	0.0284858	0.986507	0.00308642	0.142857	0.983756	0.727273	12	646	2	7	667
LGG	TCGA-DU-6401_3a81f733-b3a3-4578-b925-a663612bc92c_194434ed-46e0-4ce9-9f8f-38593d2d09c7	0.461538	0.993641	0.6	0.988924	0.0202492	0.982866	0.0063593	0.4	0.989238	0.521739	6	625	4	7	642
LGG	TCGA-DU-6402_896ec7d7-5443-49bb-969b-7b483e9b518c_3bc825bc-5589-4e0b-b380-38fceee3231b	0.85	0.989865	0.73913	0.994907	0.0326797	0.985294	0.0101351	0.26087	0.985304	0.790698	17	586	6	3	612
LGG	TCGA-DU-6403_5d48a626-5f15-4f2d-8ca9-947b7d39146a_1ae82b76-b781-4d6e-a0da-ba341056fe11	0.96	1	1	0.998353	0.0396197	0.998415	0	0	0.998812	0.979592	24	606	0	1	631
LGG	TCGA-DU-6404_c2b5382c-99ce-4fe0-aafb-4dc893198379_1895ec32-d356-44f2-94e4-7e43bf8ea156	0.8	0.99711	0.666667	0.998553	0.0071736	0.995696	0.00289017	0.333333	0.998844	0.727273	4	690	2	1	697
LGG	TCGA-DU-6405_c810082c-26de-4168-84e7-512a6a9aea65_1057ab5b-17d9-439b-8c97-c7a81ffc89c5	0.433333	0.994012	0.764706	0.975037	0.0429799	0.969914	0.00598802	0.235294	0.981387	0.553191	13	664	4	17	698
LGG	TCGA-DU-6407_f92a34fa-014e-4b41-a6d0-3b46b8c8a3ee_4a5655ba-0f40-4c74-9534-23eb5df3ad4d	0.538462	0.99376	0.636364	0.990669	0.0198777	0.984709	0.00624025	0.363636	0.98968	0.583333	7	637	4	6	654
LGG	TCGA-DU-6408_67078a7b-15c0-43ab-bad5-76fc5380b9c0_b9159ab9-3ee6-4378-904c-a643509294e6	0.333333	0.991968	0.5	0.984064	0.0235294	0.976471	0.00803213	0.5	0.981928	0.4	4	494	4	8	510
LGG	TCGA-DU-6410_f978b356-f9ee-415d-b39c-a8ef1b221734_2b140fc8-fb90-4bf3-93e2-ce81a83a703a	0.464286	0.996364	0.8125	0.982079	0.0328253	0.978898	0.00363636	0.1875	0.991039	0.590909	13	822	3	15	853
LGG	TCGA-DU-6542_96dd5230-96ed-40d9-a861-339fdb8a9842_d6e9d687-e7e6-475b-8290-ddea4d015a92	0.714286	0.993515	0.666667	0.994805	0.0178344	0.988535	0.00648508	0.333333	0.993978	0.689655	10	766	5	4	785
LGG	TCGA-DU-7006_75d5d3ef-38e4-4cf0-af03-698bb4e86544_f1e2e051-e9aa-48e8-a1f8-4a041025d940	0.692308	0.989116	0.692308	0.989116	0.0341656	0.978975	0.0108844	0.307692	0.984301	0.692308	18	727	8	8	761
LGG	TCGA-DU-7007_df228b01-461e-4a51-8c28-88879459fd88_fa26b78b-94df-41be-a392-604dc13d3b93	0.4375	0.990502	0.5	0.987821	0.0212483	0.978752	0.00949796	0.5	0.978333	0.466667	7	730	7	9	753
LGG	TCGA-DU-7008_3c15983e-ae64-402f-908c-72a55f792e06_1b8094fc-ab39-4fd4-bf93-6cc777c62e61	0.461538	0.997319	0.75	0.990679	0.0171278	0.988142	0.00268097	0.25	0.99371	0.571429	6	744	2	7	759
LGG	TCGA-DU-7009_4853fd17-7214-4f0c-984b-1be0346ca4ab_ebcde902-4750-4e90-b94c-a635aa053ea4	0.777778	0.995238	0.7	0.99682	0.0140845	0.992175	0.0047619	0.3	0.997002	0.736842	7	627	3	2	639
LGG	TCGA-DU-7010_a4e22253-010a-405d-bc82-72650f53d116_377d128d-3e55-4b68-941c-52cde4be5eaf	0.628571	0.985897	0.666667	0.983376	0.0429448	0.970552	0.0141026	0.333333	0.97978	0.647059	22	769	11	13	815
LGG	TCGA-DU-7011_a998b8e9-3711-460c-8e4b-6597b6760a15_faf5593b-8173-4404-adef-379c03202b68	0.5	0.997191	0.5	0.997191	0.00558659	0.994413	0.00280899	0.5	0.988764	0.5	2	710	2	2	716
LGG	TCGA-DU-7013_f0eb92a8-7607-4cfb-b2a5-a65aa707a4b7_e7a1b446-ae3d-4f8f-a976-fdaa7902e760	0.272727	0.991031	0.5	0.976436	0.0318379	0.968162	0.00896861	0.5	0.969085	0.352941	6	663	6	16	691
LGG	TCGA-DU-7015_0a50aaa7-8539-4a6a-83a3-92dc92614388_9eb0f222-3de6-4ad6-b286-4c12998c1536	0.666667	0.998377	0.888889	0.993538	0.0191083	0.992038	0.00162338	0.111111	0.991207	0.761905	8	615	1	4	628
LGG	TCGA-DU-7018_29c55a80-cd55-4297-b433-00d0e2b1e08d_453998d9-d9f9-479d-86c0-d889a58b836d	0.375	0.988489	0.272727	0.992775	0.0113798	0.981508	0.0115108	0.727273	0.975899	0.315789	3	687	8	5	703
LGG	TCGA-DU-7019_16d72485-c192-4735-97fc-e46e71bc0209_f211dabd-dc6e-4168-a894-6a2c1eeb90f8	0.733333	0.99572	0.785714	0.994302	0.0209497	0.990223	0.0042796	0.214286	0.984023	0.758621	11	698	3	4	716
LGG	TCGA-DU-7290_78e1afce-55f4-4924-9fa3-4e5227c2818c_a58fe3f9-3bcd-4481-9f8d-4fcf99e84d62	0.733333	0.993506	0.6875	0.994798	0.0191083	0.988535	0.00649351	0.3125	0.995671	0.709677	11	765	5	4	785
LGG	TCGA-DU-7292_8a5ba698-330f-45de-9f1f-aee1235775b7_4debfd4f-275c-41f6-a4f7-ed2917dc1a3f	0.692308	0.992928	0.782609	0.988732	0.0354707	0.982265	0.00707214	0.217391	0.986835	0.734694	18	702	5	8	733
LGG	TCGA-DU-7294_b576b3bd-8c8b-4b42-bb6e-de38b2e326a5_f68fc265-8b53-451d-b684-8e541d074aeb	0.8	1	1	0.99639	0.0177936	0.996441	0	0	0.998732	0.888889	8	552	0	2	562
LGG	TCGA-DU-7298_f04a9dc1-2a7d-464f-9e72-92e2afe0d451_004f58de-822a-4232-8784-e3a1bc15783d	0.833333	0.9872	0.384615	0.998382	0.00950872	0.985737	0.0128	0.615385	0.973867	0.526316	5	617	8	1	631
LGG	TCGA-DU-7300_41bb7bd2-c24e-41ae-881d-25b44ae287ad_2de73131-9a0c-46fc-aa61-6d35f76f75d2	0.8125	0.996278	0.8125	0.996278	0.0194647	0.992701	0.00372208	0.1875	0.986973	0.8125	13	803	3	3	822
LGG	TCGA-DU-7301_ba94c29b-b76e-4d67-bf5a-ce6bc45d85f8_536cb58b-852c-491a-94f7-ffbea4c98871	0.416667	0.996333	0.625	0.991484	0.0144578	0.987952	0.00366748	0.375	0.98696	0.5	5	815	3	7	830
LGG	TCGA-DU-7302_cda7efe2-081f-427a-b863-c894647a16cf_9d8cc8bc-2c5a-42b2-9b91-8bbf43ca81bb	0.333333	0.996078	0.5	0.992188	0.0116279	0.988372	0.00392157	0.5	0.990269	0.4	3	762	3	6	774
LGG	TCGA-DU-7304_14f6d3a9-9f7d-4ac3-bef2-23a6ca0413fc_b95bb15a-325a-459a-aadc-d4f68cee6a65	0.636364	0.988971	0.4375	0.995068	0.0133011	0.984281	0.0110294	0.5625	0.988915	0.518519	7	807	9	4	827
LGG	TCGA-DU-7306_1f3374f4-6c85-43bf-afc0-c47bac9c4a06_539633c8-53a7-4ac0-9d0d-3e8cbd4db433	0.64	0.993647	0.761905	0.988622	0.0307882	0.982759	0.00635324	0.238095	0.983888	0.695652	16	782	5	9	812
LGG	TCGA-DU-7309_b47b5427-1159-4b16-a9b5-814d4e7dcffa_1125ff76-1f9b-4396-a4bb-cff53b6dd447	0.818182	0.995862	0.75	0.997238	0.0149457	0.993207	0.00413793	0.25	0.995235	0.782609	9	722	3	2	736
LGG	TCGA-DU-8158_f9019256-e13e-41ea-ab8b-f4d1e8715998_75357e93-258a-49ac-a33f-0fc24dbf88d2	0.684211	0.990777	0.65	0.992084	0.0244216	0.98329	0.00922266	0.35	0.992026	0.666667	13	752	7	6	778
LGG	TCGA-DU-8161_54d2b413-5a8a-43c7-b8dc-60d3ebd5afce_aea196d9-761d-4e84-b568-ad9c58926643	1	0.99422	0.846154	1	0.0308123	0.994398	0.00578035	0.153846	0.998686	0.916667	22	688	4	0	714
LGG	TCGA-DU-8162_337b4f73-2891-4f94-a24e-a6022bc871da_a92ca991-440e-4646-826f-2db2b4734fb2	0.5	0.991826	0.142857	0.998628	0.00271739	0.990489	0.00817439	0.857143	0.847411	0.222222	1	728	6	1	736
LGG	TCGA-DU-8163_0a240da2-0f4a-4b1c-b220-b220ad4d5749_216b595d-09da-487c-b319-fc9748c68efd	0.666667	0.988984	0.181818	0.998764	0.00365854	0.987805	0.0110159	0.818182	0.995104	0.285714	2	808	9	1	820
LGG	TCGA-DU-8164_67139b71-a2d8-4a49-a684-51a4804e294a_79381346-232e-46b8-a3fa-c93df24692ca	0.529412	0.998617	0.9	0.989041	0.022973	0.987838	0.00138313	0.1	0.979985	0.666667	9	722	1	8	740
LGG	TCGA-DU-8166_ae60b340-7cc9-4ebd-85a7-dc2ec942782c_c00bb1d9-268d-49d4-bb00-5bc37b9d3f7a	0.777778	0.993351	0.583333	0.99733	0.0118265	0.990802	0.00664894	0.416667	0.993794	0.666667	7	747	5	2	761
LGG	TCGA-DU-8167_abec779c-5d98-4e48-ae7f-33158ced8b86_3c841a53-9778-4460-89ac-4fb1d9dd5f73	0.8	0.99115	0.631579	0.996188	0.0186104	0.987593	0.00884956	0.368421	0.984661	0.705882	12	784	7	3	806
LGG	TCGA-DU-8168_4a6fa4e0-950d-443a-9b46-1c06afd74a00_f43e15d0-53eb-4076-81f8-e5c44e43b9d9	0.387097	0.993132	0.705882	0.974394	0.0408432	0.968379	0.00686813	0.294118	0.965859	0.5	12	723	5	19	759
LGG	TCGA-DU-A5TP_2d307950-3327-4ac5-95e4-5941a28fb077_dba5aeaa-a6d1-4f01-a963-e6d523f8783d	0.5	0.990632	0.428571	0.992958	0.0138568	0.983834	0.00936768	0.571429	0.989461	0.461538	6	846	8	6	866
LGG	TCGA-DU-A5TR_56852011-5aeb-486e-bb3b-a18a3dc03c9e_cb5a609e-6d17-48f8-b473-8f6f9a8fef59	0.789474	0.996495	0.833333	0.995333	0.0217143	0.992	0.00350467	0.166667	0.994712	0.810811	15	853	3	4	875
LGG	TCGA-DU-A5TS_e3696edf-3956-4285-bfdc-6f273fe969da_e1fa7dc9-6e6e-4502-a676-cd96ea6ebe59	0.533333	0.995541	0.666667	0.992222	0.0164474	0.987939	0.00445931	0.333333	0.991602	0.592593	8	893	4	7	912
LGG	TCGA-DU-A5TT_eca59413-85e3-423a-badd-9f2ff3204e0e_86f70085-f53b-486b-ad93-2ebd54e3df35	0.666667	0.987966	0.642857	0.989157	0.0314685	0.977855	0.0120337	0.357143	0.978674	0.654545	18	821	10	9	858
LGG	TCGA-DU-A5TU_f3dc5060-12ac-4f66-a901-9e16d447c00d_250e55c2-d5e7-4998-9ec1-0de7b97157f9	0.608696	0.992144	0.666667	0.989922	0.0251641	0.982495	0.00785634	0.333333	0.975845	0.636364	14	884	7	9	914
LGG	TCGA-DU-A5TW_c9e20be0-18f4-4677-9605-7f5a9e048aae_f42bbddc-fce4-44a1-9cb5-a4d5d2f84693	0.4	0.982646	0.272727	0.990164	0.0160085	0.973319	0.0173536	0.727273	0.93872	0.324324	6	906	16	9	937
LGG	TCGA-DU-A5TY_f67c0a13-44dc-4ff8-ba42-5cbcc6bde50c_e2271f72-fda1-4d00-9193-3358cce053de	0.794118	0.996053	0.9	0.990838	0.0428212	0.987406	0.00394737	0.1	0.996478	0.84375	27	757	3	7	794
LGG	TCGA-DU-A6S2_d5d3cef6-c768-44ae-934f-fd728808a0e0_7ef54b90-9886-4974-9edf-81deb8bc2af2	0.5	0.988055	0.125	0.998276	0.00340136	0.986395	0.0119454	0.875	0.988055	0.2	1	579	7	1	588
LGG	TCGA-DU-A6S3_f192a681-2d96-4f8c-8fd1-c4889fadf0c5_00b17af9-fd37-4d43-a8ec-1cdd5246ba25	0.5	1	1	0.99361	0.0126984	0.993651	0	0	0.983923	0.666667	4	622	0	4	630
LGG	TCGA-DU-A6S6_77449994-108b-4776-9b9f-9cbf53a23159_b7018a1e-4b23-405e-8e01-6b3856d018ff	0	0.998408	0	0.992089	0.00789889	0.990521	0.00159236	1	0.954459	0	0	627	1	5	633
LGG	TCGA-DU-A6S7_952ca0aa-58ee-4267-9db2-6d27b3ad9012_a8b2c3a7-4dbd-4560-a1fc-0bf14103bf7e	0.6	0.995739	0.5	0.997155	0.00705219	0.992948	0.00426136	0.5	0.994886	0.545455	3	701	3	2	709
LGG	TCGA-DU-A6S8_c643556f-5d54-4821-b2c1-af7b5ff789d6_e33db528-eb1b-4812-9956-03280bb3bd0c	0.272727	0.993388	0.428571	0.986864	0.0178571	0.980519	0.00661157	0.571429	0.974756	0.333333	3	601	4	8	616
LGG	TCGA-DU-A76K_7e65ac87-b843-4176-90c7-d3fd03114592_748c35bd-25c3-4777-b55f-df4a4e590b22	0.607143	0.991237	0.653846	0.98931	0.0265403	0.981043	0.00876339	0.346154	0.917443	0.62963	17	1018	9	11	1055
LGG	TCGA-DU-A76L_1cd8a995-4961-46b1-9c3d-3057adbba25b_fbcafe3c-94fb-4008-82d9-45ee3e0956ec	0.571429	0.987179	0.333333	0.995153	0.0110935	0.982567	0.0128205	0.666667	0.850046	0.421053	4	616	8	3	631
LGG	TCGA-DU-A76O_a03bd35f-7f26-469d-b875-8b05b08087b3_61655cba-e339-4aa1-a454-540ab08dc5cb	0.25	0.998561	0.5	0.995696	0.00572246	0.994278	0.00143885	0.5	0.79964	0.333333	1	694	1	3	699
LGG	TCGA-DU-A76R_6fd703fa-227d-40f8-962b-53c746b2c372_43476bb5-3d68-4d0c-9e1a-2937705a654b	0.4	0.992101	0.444444	0.990536	0.0155521	0.982893	0.00789889	0.555556	0.972512	0.421053	4	628	5	6	643
LGG	TCGA-DU-A7T6_675ce5ef-043a-4057-854c-dc78c82c3138_f00ed66c-116a-4665-b75d-7f5d608e7034	0.170213	0.995595	0.666667	0.958643	0.0492147	0.954974	0.00440529	0.333333	0.938279	0.271186	8	904	4	39	955
LGG	TCGA-DU-A7T8_853c63c4-60c7-4f4c-89b5-0594ba29f94d_ef03bab0-00fa-4e7a-a3f5-964bee3f8224	0.375	0.996933	0.6	0.992366	0.0121212	0.989394	0.00306748	0.4	0.993673	0.461538	3	650	2	5	660
LGG	TCGA-DU-A7TA_b0c0801b-66dc-42e3-86a5-2eef07a28568_e3ea1f08-6af4-4119-8fdc-77932f0ffb07	0.263158	0.988154	0.294118	0.986207	0.0184109	0.974806	0.011846	0.705882	0.960357	0.277778	5	1001	12	14	1032
LGG	TCGA-DU-A7TB_7095551c-6180-4cf2-a64a-a51c721f3cd7_97caf281-250f-404a-b54f-adf3225062c4	0.333333	0.992383	0.416667	0.989154	0.01606	0.981799	0.00761697	0.583333	0.945085	0.37037	5	912	7	10	934
LGG	TCGA-DU-A7TC_680f3e13-d149-4785-b545-8acc85ae8a8d_2442dab3-2483-4124-aab0-e24aadf30f71	0.3	0.993197	0.375	0.990502	0.0134228	0.983893	0.00680272	0.625	0.979184	0.333333	3	730	5	7	745
LGG	TCGA-DU-A7TD_b9d0fdcb-9c40-4469-8aae-d7386c5237b1_ae422b79-6294-442d-a3a5-e631922ed41f	0.176471	0.992063	0.333333	0.981675	0.0219922	0.974127	0.00793651	0.666667	0.896748	0.230769	3	750	6	14	773
LGG	TCGA-DU-A7TG_926f2cf8-a060-403b-9fc4-cbe215eadef2_5c0ba5c6-4188-4cfc-88e3-78ba50bca8b1	0.666667	0.996193	0.4	0.998728	0.00379267	0.994943	0.00380711	0.6	0.997462	0.5	2	785	3	1	791
LGG	TCGA-DU-A7TJ_e423faad-225f-4505-b3ae-0b142263357d_06cf2071-92a5-4732-a699-a6d86bd996b0	0	0.985696	0	0.978065	0.0216285	0.964377	0.0143043	1	0.927025	0	0	758	11	17	786
LGG	TCGA-E1-5302_b6552b4f-bc4b-4bad-91d7-582582c5f2f5_652a742e-454b-4aeb-81d1-4fc5fb962018	0.538462	0.977226	0.241379	0.993684	0.0132789	0.971399	0.0227743	0.758621	0.972846	0.333333	7	944	22	6	979
LGG	TCGA-E1-5303_c4fecec7-4ee8-4b07-be22-6f816260f0b0_8f5ce4b8-2c8d-4411-b159-0035f461c34b	0.833333	0.977415	0.454545	0.996164	0.0220859	0.974233	0.0225847	0.545455	0.983061	0.588235	15	779	18	3	815
LGG	TCGA-E1-5305_4c7e66ac-e905-436d-8aee-4da7b8e1df1d_a676be18-91f6-45cd-82d5-a604293c8583	0.571429	0.992727	0.571429	0.992727	0.0166865	0.985697	0.00727273	0.428571	0.987619	0.571429	8	819	6	6	839
LGG	TCGA-E1-5307_e4b93592-7b90-4aab-9a5b-497b9d865c78_b9089424-6298-495f-afc9-604a38eddf01	0.782609	0.990208	0.692308	0.993857	0.027381	0.984524	0.00979192	0.307692	0.991964	0.734694	18	809	8	5	840
LGG	TCGA-E1-5311_4b97717e-c288-4833-8161-03ae0b529aaf_3342b28b-0c68-47fb-9593-786c32c2cbe7	0.733333	0.982974	0.423077	0.995402	0.0167411	0.978795	0.0170261	0.576923	0.984033	0.536585	11	866	15	4	896
LGG	TCGA-E1-5318_8c46a1df-1c10-4188-992a-a55b782494c9_0fce50b4-028d-4b54-aa49-3a8e28a7f7c6	0.5625	0.983352	0.375	0.992161	0.0174482	0.976009	0.0166482	0.625	0.959281	0.45	9	886	15	7	917
LGG	TCGA-E1-5319_d252a54e-0377-4b3e-8228-26108ea704fa_1121c5c3-e239-4edf-aa09-af5dbfabaaea	0.842105	0.995098	0.8	0.996319	0.0227545	0.991617	0.00490196	0.2	0.991486	0.820513	16	812	4	3	835
LGG	TCGA-E1-5322_52b650cf-fb99-462b-81a2-ce202f5c2eca_9b8501d7-1ba6-42ee-975c-dd1830d5a3a6	0.3125	0.976238	0.172414	0.988967	0.0155945	0.965887	0.0237624	0.827586	0.960674	0.222222	5	986	24	11	1026
LGG	TCGA-E1-A7YD_4f91452c-7ec7-406b-b943-2e70e9a51ea6_8ac4a4f3-7585-4ef7-b0ac-77f0cc5e3782	0.382353	0.988535	0.590909	0.973651	0.041514	0.96337	0.011465	0.409091	0.979749	0.464286	13	776	9	21	819
LGG	TCGA-E1-A7YE_f32a80fb-7af3-4e89-81ee-87a6aa181d97_01c6167c-9bc0-4bc5-8dd0-55ec4f2d5573	0.488372	0.992918	0.807692	0.969571	0.0574099	0.963952	0.00708215	0.192308	0.972231	0.608696	21	701	5	22	749
LGG	TCGA-E1-A7YH_e7bd016e-062a-49f1-8294-8fcb32b15cb0_22ba3a91-d5b4-4dde-a2cf-84830a225008	0.428571	0.994805	0.428571	0.994805	0.00900901	0.989704	0.00519481	0.571429	0.989239	0.428571	3	766	4	4	777
LGG	TCGA-E1-A7YI_1a43c97f-00b5-408e-82d2-793715d95569_2ee07ad5-b260-42a7-a26e-9681e0509e26	0.277778	0.997118	0.714286	0.98156	0.0252809	0.978933	0.00288184	0.285714	0.981908	0.4	5	692	2	13	712
LGG	TCGA-E1-A7YJ_654fabe2-2ea1-41b5-aa4e-4df8b97d7552_b2b78f2f-604d-42fd-983e-42d431e68e4e	0.2	0.995658	0.571429	0.977273	0.0281294	0.973277	0.00434153	0.428571	0.971708	0.296296	4	688	3	16	711
LGG	TCGA-E1-A7YK_4b1cdb2e-1f87-4f81-b2e1-ccf5b7a821ac_da6047b6-cbe7-4459-a498-06489d228a5f	0.428571	0.998423	0.75	0.993721	0.0109204	0.9922	0.00157729	0.25	0.989635	0.545455	3	633	1	4	641
LGG	TCGA-E1-A7YL_1ad8718d-c98f-4d1f-aa96-960a3dc7b354_19546259-b634-494f-a257-deada2e12d89	0.55	0.986559	0.52381	0.987887	0.026178	0.975131	0.0134409	0.47619	0.985551	0.536585	11	734	10	9	764
LGG	TCGA-E1-A7YM_195a493a-389b-4701-87a7-9d26cfbc7ac2_8573d87d-205f-4551-9e76-c3208c0950bf	0.555556	0.992248	0.5	0.993789	0.0137615	0.986239	0.00775194	0.5	0.969509	0.526316	5	640	5	4	654
LGG	TCGA-E1-A7YN_fcb1831c-3b62-45ce-8750-31fa7f3ebe7f_7a87f52e-8414-45c7-befa-a0acc48b6fbc	0.333333	0.989757	0.2	0.994852	0.00762389	0.984752	0.0102433	0.8	0.977379	0.25	2	773	8	4	787
LGG	TCGA-E1-A7YO_9f873874-9d78-4712-a6e6-c2c13e15016c_4093478e-c54d-4591-8b4a-61929343c9c5	0.4	0.993036	0.444444	0.991655	0.0137363	0.98489	0.00696379	0.555556	0.97493	0.421053	4	713	5	6	728
LGG	TCGA-E1-A7YQ_7a958293-774d-4cb9-ba11-59ac163cfd03_df861df9-ee5c-4f51-8f5b-cefb65965693	0.428571	0.990411	0.3	0.994498	0.00949796	0.985075	0.00958904	0.7	0.983757	0.352941	3	723	7	4	737
LGG	TCGA-E1-A7YS_f809ca39-88a1-4b31-a3b0-3db1eabda4eb_e21f03f7-c8ef-4ac5-992c-bb9b96b269fd	0.15	0.989458	0.3	0.974777	0.0292398	0.964912	0.0105422	0.7	0.880949	0.2	3	657	7	17	684
LGG	TCGA-E1-A7YU_4d2260a1-7f2d-46b5-8225-4753867be40e_c09de9de-46ce-4b9a-b1e0-75192aa8bd44	0.6	0.990753	0.5625	0.992063	0.0194301	0.983161	0.00924703	0.4375	0.91594	0.580645	9	750	7	6	772
LGG	TCGA-E1-A7YV_4a40149d-0c14-4c90-a9a8-ec4f88de1e14_7df6835d-3a88-4ed6-819d-1c1a43804009	0.111111	0.995828	0.4	0.978142	0.0244233	0.97422	0.00417246	0.6	0.971643	0.173913	2	716	3	16	737
LGG	TCGA-E1-A7YW_5face8a0-d58b-491f-ac0c-250debfcc4a8_215dcbc7-2a33-44a1-958b-4c41634a5a18	0.272727	0.987688	0.25	0.989041	0.0148248	0.977089	0.0123119	0.75	0.959707	0.26087	3	722	9	8	742
LGG	TCGA-E1-A7Z2_53d89c8c-9732-4d1b-9cf3-49f1fb294853_2fc2d89c-126c-4a1f-987f-aa357fc63c67	0.176471	0.989861	0.272727	0.98239	0.0210918	0.972705	0.0101394	0.727273	0.952061	0.214286	3	781	8	14	806
LGG	TCGA-E1-A7Z3_4c7e93c7-09b0-4f5e-8e50-5485a1572fc1_cecdfd71-e1b1-4c90-a72d-c6770c44f2b5	1	0.991925	0.333333	1	0.00402145	0.991957	0.00807537	0.666667	0.999551	0.5	3	737	6	0	746
LGG	TCGA-E1-A7Z4_dae08874-26ee-4ced-ab72-c2e1272f0140_606721a2-1d09-4bc6-9ebd-26abaf0a327e	0.285714	0.993333	0.285714	0.993333	0.00924703	0.98679	0.00666667	0.714286	0.973714	0.285714	2	745	5	5	757
LGG	TCGA-E1-A7Z6_97b400be-5f0e-4a7b-85d0-5eb0c777f114_8283b058-d6c7-4250-b9b5-bf996e71f287	0.333333	0.995822	0.4	0.994437	0.00828729	0.990331	0.00417827	0.6	0.972145	0.363636	2	715	3	4	724
LGG	TCGA-EZ-7264_00493087-9d9d-40ca-86d5-936f1b951c93_d5dfac45-4aff-481d-9117-807ed47b7b10	0.333333	0.990991	0.454545	0.985075	0.0220264	0.976505	0.00900901	0.545455	0.984785	0.384615	5	660	6	10	681
LGG	TCGA-F6-A8O3_d9127a4d-9030-4ff4-b605-9cb68fdcc1ea_e475d10e-c3d2-43dc-908b-d35a537c9f10	0.1875	0.993207	0.375	0.982527	0.0212766	0.976064	0.00679348	0.625	0.899117	0.25	3	731	5	13	752
LGG	TCGA-F6-A8O4_1b84738a-cf7a-4a77-ad75-1dfd122b8b53_9e076e01-70de-4838-93e2-3dd3b262ee64	0.272727	0.994452	0.428571	0.988966	0.0150273	0.983607	0.00554785	0.571429	0.970622	0.333333	3	717	4	8	732
LGG	TCGA-FG-5962_28e93aff-9ec4-4fcf-a469-74d8b6190991_57a1f9a5-e7cd-478d-b678-8e1992d9b223	0.6	0.990012	0.272727	0.997484	0.00620347	0.987593	0.00998752	0.727273	0.965543	0.375	3	793	8	2	806
LGG	TCGA-FG-5963_22326318-2d69-4163-96f3-2729ac0ed905_8db33879-438e-4e72-a0f5-46f899011432	0.666667	0.992764	0.444444	0.997093	0.00860832	0.989957	0.00723589	0.555556	0.981187	0.533333	4	686	5	2	697
LGG	TCGA-FG-5964_c6888be2-4517-41e4-a801-9c915f24e737_96d57c40-fcc5-4dc4-857c-b2d334627206	0.727273	0.991438	0.615385	0.994845	0.0184874	0.986555	0.00856164	0.384615	0.99424	0.666667	8	579	5	3	595
LGG	TCGA-FG-5965_0730868d-1fe9-4964-a0cc-a12a74d161e6_6f6eeb7c-c029-419f-a597-d0f72fd8ae69	0.777778	0.991765	0.666667	0.995277	0.0207373	0.987327	0.00823529	0.333333	0.989346	0.717949	14	843	7	4	868
LGG	TCGA-FG-6688_2f93c396-7e42-4ae7-b954-028d5214671d_3a55f162-2e11-46f9-8c0a-4a1f473997ff	0.764706	0.991285	0.619048	0.995624	0.0181818	0.987166	0.0087146	0.380952	0.978566	0.684211	13	910	8	4	935
LGG	TCGA-FG-6689_00580e36-eea0-455e-90e7-f5ee7bd1cd7b_622315d2-4383-4daa-bbe1-6c1441db2ff8	0.571429	0.991051	0.333333	0.996625	0.00776915	0.987791	0.00894855	0.666667	0.992649	0.421053	4	886	8	3	901
LGG	TCGA-FG-6690_68080470-9502-41cb-b0e1-786f2c3fe62a_b8e3eb49-7c11-4317-93ef-7dae88807e25	0.818182	0.997531	0.818182	0.997531	0.0133983	0.995128	0.00246914	0.181818	0.99798	0.818182	9	808	2	2	821
LGG	TCGA-FG-6692_a1f89c84-3301-45a0-b0ad-ab80779f23d4_7da7cbb5-e882-4c6b-9da5-326ba7e9ca69	0.564516	0.989924	0.813953	0.96679	0.0724299	0.959112	0.0100756	0.186047	0.986329	0.666667	35	786	8	27	856
LGG	TCGA-FG-7634_bc668076-5204-4c1b-8591-9ad354c15a6d_a5d74526-2420-4363-859f-becb06afe263	0.5	0.988971	0.357143	0.993842	0.0121065	0.983051	0.0110294	0.642857	0.983824	0.416667	5	807	9	5	826
LGG	TCGA-FG-7636_69986481-decd-42b7-9286-6850f1956764_667c8d9c-4ed8-4f36-99fb-84a6df7b0e5e	0.428571	0.995879	0.666667	0.989086	0.0188679	0.985175	0.00412088	0.333333	0.937696	0.521739	6	725	3	8	742
LGG	TCGA-FG-7637_aea26718-ba34-444f-9122-0faf73b62ea1_c2346512-f289-4ac1-a8c9-460c4f3f0126	0.846154	0.992208	0.647059	0.997389	0.0166028	0.989783	0.00779221	0.352941	0.993706	0.733333	11	764	6	2	783
LGG	TCGA-FG-7641_739e3612-208f-4004-a714-d0839f9b5e24_4e9b5d71-7edb-4c2f-b79f-eed7aff5a455	0.75	0.993902	0.642857	0.996333	0.0144231	0.990385	0.00609756	0.357143	0.99187	0.692308	9	815	5	3	832
LGG	TCGA-FG-7643_9bf459ac-bd93-4bca-a642-fd64e9eb6783_d0e20b08-cf3b-41e9-a116-5f157de4a40b	0.75	0.99035	0.272727	0.998783	0.00480192	0.989196	0.00965018	0.727273	0.962002	0.4	3	821	8	1	833
LGG	TCGA-FG-8182_2aeaab9f-4459-4be8-91e7-e0746cbd671c_705290ff-c3b5-4e53-956d-05fc3825ccb7	0.75	0.992376	0.333333	0.998721	0.00505689	0.99115	0.00762389	0.666667	0.993329	0.461538	3	781	6	1	791
LGG	TCGA-FG-8185_ae4ac656-6510-4297-9f72-ebccd48cf244_d9f613fd-47f3-4f89-a073-b75fad63df72	0.444444	0.994595	0.666667	0.986595	0.0237467	0.98153	0.00540541	0.333333	0.974737	0.533333	8	736	4	10	758
LGG	TCGA-FG-8186_729f5374-cda6-4f84-8843-8d638ede22d1_033c9e3a-1498-4e9d-bbb1-2ab70851c8b8	0.818182	0.995957	0.75	0.997301	0.0146082	0.99336	0.00404313	0.25	0.99706	0.782609	9	739	3	2	753
LGG	TCGA-FG-8187_03ef1338-e963-4cc2-a596-27334a685da3_ae886eb1-4d03-4bb3-b9b4-ad379272ab7a	0.75	0.992357	0.333333	0.998718	0.00506971	0.991128	0.00764331	0.666667	0.997134	0.461538	3	779	6	1	789
LGG	TCGA-FG-8188_4fec960b-9288-453a-8c65-5b3e04b61550_c145c9e4-6e4d-4f21-a264-4bbb8a82930a	0.571429	0.997249	0.8	0.991792	0.0188934	0.989204	0.00275103	0.2	0.973079	0.666667	8	725	2	6	741
LGG	TCGA-FG-8191_fcc461af-d70d-4fca-ae7f-3f09367b6d51_6a19fe53-192d-492a-98ba-54d24a6f3574	0.428571	0.988966	0.272727	0.994452	0.00956284	0.983607	0.0110345	0.727273	0.988571	0.333333	3	717	8	4	732
LGG	TCGA-FG-A4MT_651240cb-278a-4479-ac97-4de66ea9f10e_8c0d356e-7bf2-4c23-be12-acf5907f9be7	0.555556	0.992021	0.454545	0.994667	0.0118265	0.986859	0.00797872	0.545455	0.989657	0.5	5	746	6	4	761
LGG	TCGA-FG-A4MU_17bade4e-8b65-42e3-932f-d50716d0d833_fa64db97-5a09-43a5-8ef3-4671ca970e4b	0.346939	0.994481	0.772727	0.965702	0.0513089	0.961257	0.00551876	0.227273	0.968746	0.478873	17	901	5	32	955
LGG	TCGA-FG-A4MW_599c96ab-fdfb-4322-aea4-4915a5d98975_bf3e7591-0488-4648-b6ce-4630ce883551	0.642857	0.9936	0.818182	0.984152	0.042879	0.97856	0.0064	0.181818	0.971629	0.72	18	621	4	10	653
LGG	TCGA-FG-A4MX_9e4f2ebb-fe7f-4c5d-8cf2-64d21c54b45e_e34ba5e5-ed6c-4d3c-b63d-1a74fe43f8f4	0.333333	0.995775	0.5	0.991585	0.0125174	0.987483	0.00422535	0.5	0.985759	0.4	3	707	3	6	719
LGG	TCGA-FG-A4MY_f6e09da5-6fae-4bec-a234-735728c4b4ad_494f3477-0516-47ea-beaf-572109ff74f8	1	0.996933	0.6	1	0.00458015	0.996947	0.00306748	0.4	1	0.75	3	650	2	0	655
LGG	TCGA-FG-A60J_8317d01c-1f0a-4aac-9dfe-4f873da39278_d5887198-a47e-478b-8d13-db072d97b967	0.666667	0.997664	0.833333	0.994179	0.0172216	0.991963	0.00233645	0.166667	0.988629	0.740741	10	854	2	5	871
LGG	TCGA-FG-A60K_cb946068-0a96-4764-a502-6a91cffa9990_d1f8c42a-8fdb-4ccf-a5c4-34abbfc28991	0.545455	0.997561	0.75	0.993925	0.0132371	0.991576	0.00243902	0.25	0.996341	0.631579	6	818	2	5	831
LGG	TCGA-FG-A60L_b315c7cc-b490-4aa8-93fa-d1e4c22ee6d6_ef593f3e-ebd2-4723-83fa-f98618aa0194	0.625	0.995244	0.555556	0.996429	0.00942285	0.991755	0.00475624	0.444444	0.965369	0.588235	5	837	4	3	849
LGG	TCGA-FG-A6IZ_310777ef-0dea-4092-90a9-bc8610020383_a0d9c0c2-add8-47bf-8f42-9919f18f64c2	0.25	0.992027	0.461538	0.979753	0.0266075	0.972284	0.00797267	0.538462	0.958191	0.324324	6	871	7	18	902
LGG	TCGA-FG-A6J1_81c3188d-0dd0-4959-b16e-ff7a3f07e4a9_e6228344-5da9-4635-a757-db83c5c7939c	0.375	0.998873	0.75	0.994388	0.00893855	0.993296	0.0011274	0.25	0.989431	0.5	3	886	1	5	895
LGG	TCGA-FG-A6J3_cb8ecf49-b071-4586-b806-e0c17d9a8a83_b3a66b29-a9a3-4bb1-9bd1-45f139832eae	0.352941	0.991881	0.5	0.985215	0.0224868	0.977513	0.00811908	0.5	0.955265	0.413793	6	733	6	11	756
LGG	TCGA-FG-A70Y_700928a2-4795-4590-9bab-63c38f8503f0_d647c017-124c-4573-872b-dab5575f2346	0.666667	0.996875	0.666667	0.996875	0.00928793	0.993808	0.003125	0.333333	0.995833	0.666667	4	638	2	2	646
LGG	TCGA-FG-A70Z_035c8e60-9e26-4ec3-a634-7ec95258faf5_67a7635e-6337-4ac9-967a-5b08e4d76db1	0.363636	0.987552	0.5	0.978417	0.0330993	0.966901	0.0124481	0.5	0.971489	0.421053	12	952	12	21	997
LGG	TCGA-FG-A710_36b2ecb8-3547-46b2-a4d0-a1cf130f0d37_a20f4f56-79d0-4def-a3da-6fac1bd9a844	0.4	0.998049	0.75	0.991279	0.0144231	0.989423	0.00195122	0.25	0.917919	0.521739	6	1023	2	9	1040
LGG	TCGA-FG-A711_68a96a9b-dc21-4670-9138-97406a67574a_1d9303e4-6cac-40b9-a4e0-6aaf1eb9217c	0.136364	0.98723	0.1875	0.981445	0.0211538	0.969231	0.0127701	0.8125	0.968655	0.157895	3	1005	13	19	1040
LGG	TCGA-FG-A713_ed89386f-0b6c-4b6b-bbac-c869aa72a025_bc2fa6a0-87a9-4052-a9ee-9a1d54413f32	1	0.996769	0.333333	1	0.0016129	0.996774	0.00323102	0.666667	1	0.5	1	617	2	0	620
LGG	TCGA-FG-A87N_031a2d19-942c-4c6d-afbe-b6135c7ea704_d87821a1-0286-4e2e-ab6a-5b94ddecf27e	0.0666667	0.989809	0.111111	0.982301	0.01875	0.9725	0.0101911	0.888889	0.955499	0.0833333	1	777	8	14	800
LGG	TCGA-FG-A87Q_11406104-af9c-45bc-9324-b6f689a82f93_db14fd71-55eb-42c0-8b37-55a27f68f7c6	0.666667	0.991817	0.666667	0.991817	0.0239617	0.984026	0.00818331	0.333333	0.989525	0.666667	10	606	5	5	626
LGG	TCGA-FN-7833_b92a3aa1-9c8f-428d-bee4-7e91682da52a_39f82bc3-4c0e-4247-a89e-a5eea762150a	0.538462	0.997582	0.777778	0.99278	0.0154762	0.990476	0.00241838	0.222222	0.984467	0.636364	7	825	2	6	840
LGG	TCGA-HT-7467_38f4e4b7-a4cc-4d87-bfd0-c4356d92086e_144f3ce7-40ba-4773-a950-e8d7ac5a0e49	0.714286	0.991903	0.454545	0.997286	0.00935829	0.989305	0.00809717	0.545455	0.990361	0.555556	5	735	6	2	748
LGG	TCGA-HT-7468_053517e5-fb21-4127-b893-bdda23e4de42_219554d7-3116-498e-8f48-05286e616cc7	0.5	0.995757	0.571429	0.99435	0.0111888	0.99021	0.00424328	0.428571	0.974717	0.533333	4	704	3	4	715
LGG	TCGA-HT-7470_96f42efa-3605-4aef-8b3a-425bdfe1b51a_0d30db78-7ca2-423e-b60a-099aa73b2411	0.8	0.99859	0.888889	0.997183	0.0139082	0.995828	0.00141044	0.111111	0.986883	0.842105	8	708	1	2	719
LGG	TCGA-HT-7471_06425414-a57c-40df-905e-290fa2086153_d0b349eb-d50b-43ec-903d-e8494d8705ca	0.333333	0.987671	0.307692	0.989026	0.0161725	0.977089	0.0123288	0.692308	0.97911	0.32	4	721	9	8	742
LGG	TCGA-HT-7472_829d4bf0-c9c6-4cec-a549-6c8731d3e5c0_e9d41667-1202-4755-a988-b26f4a334717	0.875	0.992764	0.583333	0.998544	0.0114449	0.991416	0.00723589	0.416667	0.997648	0.7	7	686	5	1	699
LGG	TCGA-HT-7473_1b6fde57-4d81-469c-a142-234ce43eee12_bdddf6da-3421-4597-9dec-c5e1ec3994e8	0.75	0.987854	0.4	0.997275	0.0106809	0.985314	0.0121457	0.6	0.991059	0.521739	6	732	9	2	749
LGG	TCGA-HT-7475_bec9fcfd-d067-4fd3-9527-131617b1b06b_fa4ffd6d-1941-46d3-afdd-cfbc91191dd1	0.482759	0.994382	0.777778	0.979253	0.0391363	0.974359	0.00561798	0.222222	0.957284	0.595745	14	708	4	15	741
LGG	TCGA-HT-7476_c9627781-e55f-45ac-9c49-bdd3b0bcdc86_6dff219a-04da-4385-bcdb-17871c41e822	0.888889	0.995924	0.727273	0.998638	0.0120805	0.994631	0.00407609	0.272727	0.999094	0.8	8	733	3	1	745
LGG	TCGA-HT-7478_ded8014c-bb43-4e2b-af8e-0975936031c3_ceb62f6b-8044-4a7b-97f9-da9ad10c8021	0.888889	0.996016	0.727273	0.998668	0.011811	0.994751	0.00398406	0.272727	0.992917	0.8	8	750	3	1	762
LGG	TCGA-HT-7479_d45da2a7-4b4f-4194-80c1-2b26ceb2f769_bc1d4a60-ad52-4534-9e2f-b5a5208c66a1	0.833333	0.993342	0.5	0.998661	0.00792602	0.992074	0.00665779	0.5	0.991789	0.625	5	746	5	1	757
LGG	TCGA-HT-7480_5b0a47b5-0913-43b0-8508-71641e8d0521_c8ab24ab-a8ec-454b-9f9b-056ec420144b	0.7	0.997326	0.777778	0.995995	0.0131926	0.993404	0.0026738	0.222222	0.992647	0.736842	7	746	2	3	758
LGG	TCGA-HT-7481_932ab1b0-9a7d-4906-8474-21a1809dc45c_42f07474-90cb-4b0a-aed3-08e7ff9f7b49	0.714286	0.996016	0.625	0.99734	0.00921053	0.993421	0.00398406	0.375	0.985012	0.666667	5	750	3	2	760
LGG	TCGA-HT-7482_020cf1f1-cb63-4fe4-ac2f-ed85153dba6b_a9c741fd-ede2-4d99-8145-f2e1020b12d9	1	0.996956	0.666667	1	0.00605144	0.996974	0.00304414	0.333333	0.997717	0.8	4	655	2	0	661
LGG	TCGA-HT-7483_fd066a89-fa93-434b-b631-9859aa8e4184_a9641072-aa3c-485d-9c1f-0fd571795e54	0.7	0.988338	0.466667	0.995595	0.0143678	0.984195	0.0116618	0.533333	0.98586	0.56	7	678	8	3	696
LGG	TCGA-HT-7485_28d430d8-4932-45cf-b3c8-68c71b66f791_316fe91a-955f-4b60-ad58-0aa32781a502	1	0.991279	0.538462	1	0.0100719	0.991367	0.00872093	0.461538	0.994394	0.7	7	682	6	0	695
LGG	TCGA-HT-7601_61c1c39b-845d-4939-8f36-e74df0b879f4_1f027233-400d-4586-91d7-02f137b0a7d9	0.846154	0.998603	0.916667	0.997211	0.0178326	0.995885	0.00139665	0.0833333	0.995703	0.88	11	715	1	2	729
LGG	TCGA-HT-7602_88395c0e-4afe-434d-8b20-5a3eef8b7f00_5844876a-d390-4c02-acb9-f32647ca7375	1	0.993088	0.25	1	0.00229885	0.993103	0.00691244	0.75	1	0.4	2	862	6	0	870
LGG	TCGA-HT-7603_75dc5918-1fa5-4dba-bb41-e8057e228931_09b29d7c-9b2a-4808-9b8d-1fd650cc4fad	0.857143	0.996497	0.75	0.998246	0.0121107	0.99481	0.00350263	0.25	0.996247	0.8	6	569	2	1	578
LGG	TCGA-HT-7604_5211e243-bc17-4e8b-923c-8ca6cec24a7e_2d99f565-7fa6-435a-aa7a-f10f78fe5b90	0.583333	0.989677	0.636364	0.98713	0.0300375	0.977472	0.0103226	0.363636	0.954274	0.608696	14	767	8	10	799
LGG	TCGA-HT-7605_19d69d6e-e741-4df9-ba72-c14e5111f81f_b42925b4-0c56-428a-aca8-cbefe4d9dcaf	0.857143	0.992509	0.5	0.998744	0.00866337	0.991337	0.00749064	0.5	0.973961	0.631579	6	795	6	1	808
LGG	TCGA-HT-7606_9734311d-3183-459b-8200-7104fba3bf64_7c7214f7-036a-4ac9-9883-1a93d9eb6f10	0.153846	0.998314	0.666667	0.981758	0.0214521	0.980198	0.00168634	0.333333	0.969905	0.25	2	592	1	11	606
LGG	TCGA-HT-7607_7b3ce734-c2b6-4dc3-9c1c-6dfd5d3aa6b3_fc524be3-8c05-4dda-ab66-c466d0c2d64f	0.6	0.990502	0.3	0.997268	0.00673854	0.987871	0.00949796	0.7	0.984532	0.4	3	730	7	2	742
LGG	TCGA-HT-7608_89a5c656-38cc-4852-ac49-3a7ca6d164a0_1284b1b6-b9f7-4ee6-9ae2-f7da19f9deb6	0.428571	0.986996	0.230769	0.994758	0.00902062	0.981959	0.0130039	0.769231	0.990711	0.3	3	759	10	4	776
LGG	TCGA-HT-7609_2d5f5c7e-e359-4788-8718-f7fc5164a30d_8f0035fe-017d-4cf6-81b8-79b90a6214c5	0.25	0.991724	0.25	0.991724	0.0109141	0.983629	0.00827586	0.75	0.986034	0.25	2	719	6	6	733
LGG	TCGA-HT-7610_0a5d3919-f656-43ca-ab7a-e7df56b6cdbe_49080164-b5e3-47b2-a79a-784695523809	0.8	0.991453	0.4	0.998565	0.00707214	0.990099	0.00854701	0.6	0.996866	0.533333	4	696	6	1	707
LGG	TCGA-HT-7611_b60b581b-2e7d-4c89-af6f-2de8cf79bcd7_cbdff4de-7729-4d99-b9be-f4807a99630f	0.666667	0.98913	0.428571	0.995896	0.0120805	0.985235	0.0108696	0.571429	0.989734	0.521739	6	728	8	3	745
LGG	TCGA-HT-7616_ddcc007a-1ffc-4fe3-9946-413845db180a_8cc3a7af-61c7-4608-9d1c-80de9345f44c	0.625	0.991701	0.714286	0.987603	0.0321285	0.97992	0.00829876	0.285714	0.977755	0.666667	15	717	6	9	747
LGG	TCGA-HT-7620_3e2dba25-2fc2-4f3b-90f0-663e1576a6bf_1f1dbf44-a66f-478b-9efa-9e76ca91f4bc	1	0.995845	0.5	1	0.00413793	0.995862	0.00415512	0.5	0.998615	0.666667	3	719	3	0	725
LGG	TCGA-HT-7676_f7e2e119-549c-4b01-9587-b0227f5b0d55_f0d2df47-aeac-49c2-a537-641c574a3d9e	0.5	0.995506	0.555556	0.994388	0.0111111	0.99	0.00449438	0.444444	0.992247	0.526316	5	886	4	5	900
LGG	TCGA-HT-7677_7a4bfd9a-4a16-41c9-91cb-97351c76ab0e_d27dc741-a306-47c4-a333-155ac43c9484	0.5625	0.991822	0.5625	0.991822	0.0183486	0.983945	0.00817757	0.4375	0.980432	0.5625	9	849	7	7	872
LGG	TCGA-HT-7680_4ad1dd18-303c-4f67-ac35-4ab89739f2bd_58445e52-52f3-46b7-ad9e-545dc18f369f	1	0.986859	0.166667	1	0.00262123	0.986894	0.0131406	0.833333	0.997372	0.285714	2	751	10	0	763
LGG	TCGA-HT-7681_378982db-a5b2-405d-be34-30b870c8d215_16689ce9-1a6c-4702-91eb-68955024ac3e	0.857143	0.991184	0.461538	0.998731	0.00873908	0.990012	0.00881612	0.538462	0.991004	0.6	6	787	7	1	801
LGG	TCGA-HT-7686_22530a76-c1dd-4ff9-8503-ffcce2eeda5a_5cd72590-fbad-4fde-a315-5b5862bdddbf	0.777778	0.992208	0.538462	0.997389	0.0115533	0.98973	0.00779221	0.461538	0.997403	0.636364	7	764	6	2	779
LGG	TCGA-HT-7687_e34b8386-87a8-421b-a6bd-508c451d5300_4172944b-df65-47bc-8567-9748e088836a	0.521739	0.993758	0.705882	0.986369	0.0279126	0.980583	0.0062422	0.294118	0.980622	0.6	12	796	5	11	824
LGG	TCGA-HT-7688_35602eec-d9a6-4b1f-b4bf-0304d6f0337a_b1e48d0a-6c17-45b0-856c-58b9eba686c8	0.777778	0.99572	0.7	0.997143	0.0126761	0.992958	0.0042796	0.3	0.993818	0.736842	7	698	3	2	710
LGG	TCGA-HT-7689_b95cd446-0fed-4da2-892f-24b39d073ab4_77467f98-3e82-4ce7-abbe-8e69e7a77dbe	0.833333	0.989937	0.652174	0.996203	0.0221402	0.98647	0.0100629	0.347826	0.991474	0.731707	15	787	8	3	813
LGG	TCGA-HT-7690_8c74b94d-14f8-4e14-a9ec-da0a310c2da0_1edb908b-2481-4655-bdfc-34ebeba029ae	0.4	0.994609	0.5	0.991935	0.0132979	0.986702	0.00539084	0.5	0.986658	0.444444	4	738	4	6	752
LGG	TCGA-HT-7691_efd30f39-5200-4c80-957d-a4f3898dd711_2891bd1f-d811-43da-b76f-60eb95191d34	0.5	0.992366	0.142857	0.99872	0.00253807	0.991117	0.00763359	0.857143	0.966285	0.222222	1	780	6	1	788
LGG	TCGA-HT-7692_eaa6dbfa-6641-4162-a34d-6718781793bc_4a5299fe-a61f-4e0d-9e89-bc7874cff10e	0.181818	0.986507	0.181818	0.986507	0.0162242	0.973451	0.0134933	0.818182	0.959929	0.181818	2	658	9	9	678
LGG	TCGA-HT-7693_6f18cb1e-8576-4fd3-a7a1-eb549089bad2_eb46a1d3-0492-467e-9576-fd233bbff676	0.4375	0.988189	0.4375	0.988189	0.0205656	0.976864	0.011811	0.5625	0.982489	0.4375	7	753	9	9	778
LGG	TCGA-HT-7695_86386b36-2950-4479-b79f-4b347053c8bc_04911942-c9a9-473f-93d5-79c0c14944ac	0.571429	0.985056	0.25	0.996222	0.00864198	0.981481	0.014944	0.75	0.988614	0.347826	4	791	12	3	810
LGG	TCGA-HT-7854_041fdd6c-8bbc-4966-8ca7-8a9099b9031f_c943a4d4-9cd4-4c62-8b27-ad7bf4f1b829	0.833333	0.993084	0.5	0.998609	0.00823045	0.99177	0.00691563	0.5	0.996081	0.625	5	718	5	1	729
LGG	TCGA-HT-7855_1bc9fea0-cb11-47c4-bfe6-a813ee66a3eb_0ba77c15-05f7-4769-8070-6a2a63a9f466	0.533333	0.990599	0.5	0.991765	0.017321	0.982679	0.00940071	0.5	0.988484	0.516129	8	843	8	7	866
LGG	TCGA-HT-7857_58282498-c68f-4b15-89bb-68f49431393c_370dc8dd-90cf-4a60-be75-ccc17f9310fb	1	0.995638	0.555556	1	0.00542299	0.995662	0.00436205	0.444444	0.999128	0.714286	5	913	4	0	922
LGG	TCGA-HT-7858_59cdcd9b-04e6-43cb-9f34-562105029994_10322624-d067-43ec-8617-7c45e71c9c3f	0.75	0.989486	0.4	0.997644	0.00925926	0.987269	0.010514	0.6	0.996349	0.521739	6	847	9	2	864
LGG	TCGA-HT-7860_d9a21c24-8e23-47d9-addd-e601b3f2e2c9_b10e61aa-2481-454d-bcfd-308c8fbc82bc	0.789474	0.989571	0.833333	0.986143	0.0619565	0.977174	0.0104287	0.166667	0.987437	0.810811	45	854	9	12	920
LGG	TCGA-HT-7873_cc65ab63-a507-4dbf-becf-93fc7d1bea3d_b7ec26c5-3d2d-4164-9de2-7202c49e4429	0.5	0.991199	0.578947	0.987939	0.0236305	0.979592	0.00880088	0.421053	0.961121	0.536585	11	901	8	11	931
LGG	TCGA-HT-7874_0c6a82e9-3ef8-4f1f-89ba-b936f1ebe17b_159201aa-9f74-4b4a-ba23-b6863a698317	0.75	0.994943	0.6	0.997465	0.0100125	0.992491	0.00505689	0.4	0.980563	0.666667	6	787	4	2	799
LGG	TCGA-HT-7875_e4c82b3e-cb3a-4e3b-8805-09887d6cf639_3b415304-5b67-40c9-96a3-45e5731b194c	0.357143	0.996667	0.625	0.990066	0.0153173	0.986871	0.00333333	0.375	0.980992	0.454545	5	897	3	9	914
LGG	TCGA-HT-7877_a6dc115c-4c2c-4f45-bc8b-09bb9562cdce_44355458-1ec3-4e6b-bae8-e1a7642e03ce	1	0.992036	0.461538	1	0.00677966	0.99209	0.00796359	0.538462	0.997535	0.631579	6	872	7	0	885
LGG	TCGA-HT-7879_2d315e0c-c20e-4f62-ae8b-42bdd9dbe053_826113c1-03bb-49be-82f0-e1dd43ec6cbc	0.625	0.992814	0.454545	0.996394	0.00948992	0.989324	0.00718563	0.545455	0.994611	0.526316	5	829	6	3	843
LGG	TCGA-HT-7881_cc49bdb9-54e2-4a0d-9896-cbc1dfb32e26_dc36499d-6903-4254-bbcd-e9dbc544951f	1	0.98032	0.0588235	1	0.0012285	0.980344	0.0196802	0.941176	0.99754	0.111111	1	797	16	0	814
LGG	TCGA-HT-7882_4addcc44-a8dd-453c-b647-71d8683f0c32_f15ab5d5-4fc4-467e-b1e6-b4ed73459895	0.833333	0.990909	0.416667	0.998691	0.00773196	0.989691	0.00909091	0.583333	0.965693	0.555556	5	763	7	1	776
LGG	TCGA-HT-7884_e8c13d36-7c29-4e40-8f16-98ea5d746d85_3dc318b4-b8f0-4bc3-87b8-6b29b91f13bf	0.4	0.99548	0.6	0.989888	0.0166667	0.985556	0.00451977	0.4	0.984746	0.48	6	881	4	9	900
LGG	TCGA-HT-7902_97376c7c-f8e6-4dbf-8ba4-473c5d63c770_b902f262-ad73-455f-8fa4-4d3e4babcd7b	1	0.995423	0.428571	1	0.00342075	0.995439	0.00457666	0.571429	1	0.6	3	870	4	0	877
LGG	TCGA-HT-8010_6fafd282-546e-4f61-b4f3-11fcc9afe5ef_75055f5e-3025-4fe5-9955-2be30e9ed69a	0.833333	0.992762	0.454545	0.998786	0.00718563	0.991617	0.00723764	0.545455	0.985726	0.588235	5	823	6	1	835
LGG	TCGA-HT-8011_bbe11ade-61db-4377-80b8-085c8a012162_8f7801c3-5cc4-41ac-a7db-4969f6ea56b7	0.375	0.997478	0.818182	0.98139	0.0293758	0.979192	0.00252207	0.181818	0.981715	0.514286	9	791	2	15	817
LGG	TCGA-HT-8012_1731d809-8fde-4539-82ab-4cdf461abb88_c2b420d7-bb63-411d-979d-d5b9bd30ebc3	0.454545	0.996381	0.625	0.992788	0.0130952	0.989286	0.00361882	0.375	0.985086	0.526316	5	826	3	6	840
LGG	TCGA-HT-8013_590efe82-cb5a-4e5e-943c-a8ebb1033776_da88f82c-7da0-4aec-97b0-11132dfb0ebb	0.571429	0.995536	0.666667	0.993318	0.0153846	0.989011	0.00446429	0.333333	0.989477	0.615385	8	892	4	6	910
LGG	TCGA-HT-8018_e43ccfe7-fa40-4168-925e-cda8c41db3ca_90acc6c9-bfed-426d-b85b-590b0e9535d6	1	0.995946	0.4	1	0.00269542	0.995957	0.00405405	0.6	1	0.571429	2	737	3	0	742
LGG	TCGA-HT-8104_42c28a52-8073-48ea-9d4b-48ecea6c5c22_e3c0bcc6-7cb4-47f8-ade2-ac60e960ca09	0.767442	0.991525	0.825	0.987937	0.0494822	0.980437	0.00847458	0.175	0.988259	0.795181	33	819	7	10	869
LGG	TCGA-HT-8105_04366e06-f986-4c65-8fbb-36d1dd3f6521_029fdf74-3d3a-48a6-b2b0-76d10fe7fd59	0.631579	0.99774	0.857143	0.992135	0.0210177	0.990044	0.00225989	0.142857	0.990009	0.727273	12	883	2	7	904
LGG	TCGA-HT-8106_eda36bc8-66a9-4901-95f4-d98528290e84_dfb6bde7-00dc-4892-a8e2-a111cff05939	0.5	0.995152	0.333333	0.99757	0.00482509	0.992762	0.00484848	0.666667	0.982424	0.4	2	821	4	2	829
LGG	TCGA-HT-8107_e07af1d6-d90c-4b64-827a-dbeaaa3bb16a_8e649592-0ef3-47ac-8b96-f05a3785703d	1	0.992674	0.142857	1	0.00121951	0.992683	0.00732601	0.857143	1	0.25	1	813	6	0	820
LGG	TCGA-HT-8108_83398327-b05a-4e54-ae4b-1cffc6bde4da_657f8664-082c-411b-92f1-2e5e82ad5bd5	0.5	0.996652	0.666667	0.993326	0.0132159	0.990088	0.00334821	0.333333	0.991443	0.571429	6	893	3	6	908
LGG	TCGA-HT-8111_1dba9345-2d78-4d00-9509-c30b2e197e07_dbc20e74-6c64-49a3-ad8a-461ce0c26b71	1	0.997672	0.6	1	0.00348028	0.99768	0.00232829	0.4	0.999224	0.75	3	857	2	0	862
LGG	TCGA-HT-8114_787f4a0b-50dc-4321-be34-b6d5943d51bc_09e948c9-68d4-4b69-ad2d-ac1438f1e3b0	1	0.992832	0.4	1	0.00475624	0.992866	0.00716846	0.6	0.999104	0.571429	4	831	6	0	841
LGG	TCGA-HT-8563_3c1bab17-40da-40e8-9739-c360d082f6bd_fde28c63-fec0-4e41-a02d-54bbb121fbc9	0.764706	0.992999	0.684211	0.995322	0.0194508	0.988558	0.00700117	0.315789	0.984625	0.722222	13	851	6	4	874
LGG	TCGA-HT-8564_f41cf33f-58da-40f9-890d-cec026fe2f70_7bdf8707-ae9f-433e-837e-789e5883a173	0.585014	0.989142	0.953052	0.863507	0.273659	0.878549	0.0108578	0.0469484	0.983901	0.725	203	911	10	144	1268
LGG	TCGA-HT-A4DS_82900479-957f-424c-b32f-b1ecf4b1fd05_846758c1-5fd9-4c3a-bf82-66a60311bb64	0.357143	0.990276	0.454545	0.985484	0.022187	0.976228	0.00972447	0.545455	0.946747	0.4	5	611	6	9	631
LGG	TCGA-HT-A5R5_0686504d-9d1a-470d-bb1a-14fef0939d3f_c54b6c79-a24e-418f-a5f3-5bda53aebf79	1	0.996139	0.571429	1	0.00512164	0.996159	0.003861	0.428571	1	0.727273	4	774	3	0	781
LGG	TCGA-HT-A5R7_7c6a6736-02cf-41d3-9a6b-2d75e0b72bf5_45ec553b-1e7a-4b3c-86a1-c3f1547c1b43	0.666667	0.994179	0.444444	0.997664	0.00693642	0.991908	0.00582072	0.555556	0.948681	0.533333	4	854	5	2	865
LGG	TCGA-HT-A5R9_10708a85-0155-45b3-9652-24c348b68882_a6d0ae7b-eb25-48c6-a048-ecf0d30b9059	0.5	0.992814	0.571429	0.990442	0.0188014	0.983549	0.00718563	0.428571	0.957784	0.533333	8	829	6	8	851
LGG	TCGA-HT-A5RA_c72304bb-c1bd-4b35-8fff-116aa6b680f4_947d02d9-a22f-4b5c-9284-06baad55b580	0.529412	0.99375	0.75	0.983505	0.0342052	0.977867	0.00625	0.25	0.959406	0.62069	18	954	6	16	994
LGG	TCGA-HT-A5RB_badfd81e-213a-4a00-b2a6-d3fc0ec351cf_abe3f148-9638-4601-9848-f309142fed65	0.583333	0.991534	0.466667	0.994692	0.0125392	0.986416	0.00846561	0.533333	0.964021	0.518519	7	937	8	5	957
LGG	TCGA-HT-A5RC_857b2ffe-7177-426d-951e-0d5a519dc3a2_51fde4fb-c360-49e9-b5d9-252ba0b4169a	0.676471	0.991071	0.741935	0.987764	0.0365591	0.97957	0.00892857	0.258065	0.984835	0.707692	23	888	8	11	930
LGG	TCGA-HT-A614_a8c8f66c-25bc-4dea-9ac2-6cafdd75a489_f812a450-4c23-4684-bb9d-b2db9a185156	0.375	0.995822	0.5	0.993056	0.0110193	0.988981	0.00417827	0.5	0.989554	0.428571	3	715	3	5	726
LGG	TCGA-HT-A615_bb574e00-e564-4dda-972c-dc25f4b07540_c83749e7-fee4-46ed-8263-ae642aee2429	0.7	0.997674	0.777778	0.996516	0.0114943	0.994253	0.00232558	0.222222	0.992326	0.736842	7	858	2	3	870
LGG	TCGA-HT-A616_5e41fcb0-82bf-4e09-99ba-ff6f56d6f18c_eb5310fc-1426-4b59-b41b-47302c259a6a	0.75	0.988579	0.4	0.997439	0.0100503	0.986181	0.0114213	0.6	0.979854	0.521739	6	779	9	2	796
LGG	TCGA-HT-A617_98008bb2-3c35-4a4f-b0a0-b80858eb1e21_9197147d-0b09-40ac-b6f3-ecaeb806034c	1	0.989201	0.230769	1	0.00322928	0.989236	0.0107991	0.769231	0.99676	0.375	3	916	10	0	929
LGG	TCGA-HT-A618_49fd71af-f8af-43dd-a5d6-caa20d4f82e4_193f9709-5167-4fb6-a1dd-b1c102d01e77	0.9	0.994687	0.642857	0.998933	0.0105152	0.993691	0.0053135	0.357143	0.994261	0.75	9	936	5	1	951
LGG	TCGA-HT-A619_28c7b83b-417b-4a76-97cb-a6d8295c7122_eb32ff7d-ff3c-43c2-aee5-6fd5dddd08c9	0.115385	0.991879	0.3	0.973804	0.0292793	0.966216	0.00812065	0.7	0.963368	0.166667	3	855	7	23	888
LGG	TCGA-HT-A61B_97a07589-3dd1-4724-8458-343a8b54d8db_b32d8211-d6fb-4fbd-9727-536b1e77a69d	0.25	0.995429	0.5	0.98641	0.0179574	0.982043	0.00457143	0.5	0.972643	0.333333	4	871	4	12	891
LGG	TCGA-HT-A61C_afbb1eaf-692a-4f24-8d59-049b4f6c59dc_03f58553-7605-4ed2-ace0-6ce09e76087d	0.2	0.992788	0.333333	0.98568	0.0177096	0.978749	0.00721154	0.666667	0.968029	0.25	3	826	6	12	847
LGG	TCGA-HT-A74H_76c03738-63f8-41c8-9dfc-4dcf447f2b95_f03d1a78-0b2f-4725-8dd3-d31d00507dcd	0.625	0.995582	0.625	0.995582	0.0116448	0.991266	0.00441826	0.375	0.983432	0.625	5	676	3	3	687
LGG	TCGA-HT-A74J_4d03da9a-4470-4f2d-b91c-846d869faa35_ec1475ec-7774-4f79-9d19-86805702d592	0.375	0.993661	0.428571	0.992089	0.0125196	0.985915	0.00633914	0.571429	0.859945	0.4	3	627	4	5	639
LGG	TCGA-HT-A74K_8f448f47-6b2f-403e-a474-bb14061167ad_808487c7-959f-429c-a322-da3d1f6c07c8	0.222222	0.998314	0.666667	0.988314	0.0149502	0.986711	0.00168634	0.333333	0.975829	0.333333	2	592	1	7	602
LGG	TCGA-HT-A74L_8a858a98-7ba6-482e-ae4b-0d55b308b392_a88c4c8f-c82c-433b-acae-b00d5623e077	0	0.998276	0	0.989744	0.0102389	0.988055	0.00172414	1	0.970402	0	0	579	1	6	586
LGG	TCGA-HT-A74O_7d4fc290-2f99-4fcc-9698-b8523c6a7435_8f3e1444-e64e-4d48-9726-9314c1f85cd5	0	0.995392	0	0.992343	0.00762195	0.987805	0.00460829	1	0.97573	0	0	648	3	5	656
LGG	TCGA-HW-7486_67f88cd9-ab77-4227-a8d7-5512246f9772_41e3896b-9b23-4a4d-b3b1-61c60c2638b0	1	0.9968	0.6	1	0.00477707	0.996815	0.0032	0.4	0.9984	0.75	3	623	2	0	628
LGG	TCGA-HW-7487_c1abb741-4fcd-4161-b057-c7efd619cc99_eadcce99-923f-4b79-8c99-3656d412ea5a	0.545455	0.9941	0.6	0.992636	0.0159652	0.986938	0.00589971	0.4	0.944824	0.571429	6	674	4	5	689
LGG	TCGA-HW-7489_b715d3c6-d531-4459-b0c6-af666fee4ba0_33621334-7062-489b-933b-411706720ca0	0.8	0.994819	0.5	0.9987	0.00643501	0.993565	0.00518135	0.5	0.997668	0.615385	4	768	4	1	777
LGG	TCGA-HW-7490_ca68843d-1087-4efa-b5f8-0acd8982fb3b_855988d0-f042-466d-86a8-1ac1cb1bc7a1	0.636364	0.988811	0.466667	0.994374	0.0151515	0.983471	0.0111888	0.533333	0.988684	0.538462	7	707	8	4	726
LGG	TCGA-HW-7491_1c29c663-c1ec-468e-9e86-74a2b70da59e_0ba3d269-712a-4990-a51b-7288d4f2adbb	0.5	0.997097	0.777778	0.989914	0.0199147	0.987198	0.00290276	0.222222	0.965996	0.608696	7	687	2	7	703
LGG	TCGA-HW-7495_40a47122-c2cd-4688-99b9-64b2350ef155_af2a33f3-7c62-409d-b291-570872c2612c	0.833333	0.994026	0.5	0.9988	0.00711744	0.992883	0.00597372	0.5	0.998606	0.625	5	832	5	1	843
LGG	TCGA-HW-8319_fb65935e-13c0-445a-aa77-e8dde888957e_cc240084-66ac-4c53-a3ee-12444b168db2	0.5	0.98782	0.545455	0.985419	0.0284024	0.973964	0.0121803	0.454545	0.982186	0.521739	12	811	10	12	845
LGG	TCGA-HW-8320_25810971-a72b-4635-a466-98bfda6e656a_e934d4ae-b158-4ffd-8151-ee7d7ded6e56	0.272727	0.990868	0.272727	0.990868	0.0124014	0.981962	0.00913242	0.727273	0.974263	0.272727	3	868	8	8	887
LGG	TCGA-HW-8321_e6d82338-1b8a-4120-9ce1-f50906ed4540_1b40ef43-8209-45a5-9a71-467c400c19e0	0.875	0.998762	0.933333	0.997528	0.0194175	0.996359	0.00123762	0.0666667	0.984066	0.903226	14	807	1	2	824
LGG	TCGA-HW-8322_fbb7361c-879c-4964-b6c8-07b5d8d4da46_088c5f2e-ee43-4263-9962-ef89954380a7	0.636364	0.982599	0.318182	0.9953	0.0126002	0.978236	0.0174014	0.681818	0.983653	0.424242	7	847	15	4	873
LGG	TCGA-HW-A5KJ_5cf15542-177a-41a2-ab0f-431ac8f12270_d7a1caca-7dea-4119-969a-6a92db1deb14	0.666667	0.995381	0.666667	0.995381	0.0136674	0.990888	0.00461894	0.333333	0.993553	0.666667	8	862	4	4	878
LGG	TCGA-HW-A5KK_90b22eb7-4e33-40b3-876c-70db5f2803d1_255ac70b-b68b-4384-be0e-057217146e1e	0.333333	0.993135	0.142857	0.997701	0.00342075	0.990878	0.00686499	0.857143	0.94775	0.2	1	868	6	2	877
LGG	TCGA-HW-A5KL_c6e34202-c506-416d-bc41-de772c33295e_31928eee-d7e5-4671-950d-0defa8244100	0.666667	0.991091	0.428571	0.996641	0.00992282	0.987872	0.00890869	0.571429	0.978223	0.521739	6	890	8	3	907
LGG	TCGA-HW-A5KM_326e0c99-d749-4f8f-8edd-1d0a5c82e07e_c9aec61a-d7df-402c-9734-1e35cd5f6c43	0.818182	0.987912	0.45	0.99778	0.0119435	0.985885	0.0120879	0.55	0.989011	0.580645	9	899	11	2	921
LGG	TCGA-IK-8125_1a94ffa8-b014-46c2-b0fc-e2ec18aa0d03_572ef2b3-0fb8-450b-9850-765fa3c1e051	0.5	0.99403	0.636364	0.989599	0.0204678	0.983918	0.00597015	0.363636	0.950959	0.56	7	666	4	7	684
LGG	TCGA-KT-A74X_a77fe08f-c159-4135-a722-a811e62197e4_39a20f83-87e5-4f70-a8b8-c470c6ba2ef3	0	0.99708	0	0.994178	0.00580552	0.991292	0.00291971	1	0.952555	0	0	683	2	4	689
LGG	TCGA-KT-A7W1_1a253047-19f9-4c91-8ed2-685834f35809_df20f47a-d634-43f1-a0ce-cb055ecb4537	0.0952381	0.992816	0.285714	0.973239	0.0292887	0.966527	0.00718391	0.714286	0.973864	0.142857	2	691	5	19	717
LGG	TCGA-P5-A5ET_236fee8c-7daa-4486-9f81-62c185c37644_01325296-d7a6-46e7-bd59-30809d85a1cf	0.4	0.995	0.333333	0.996245	0.00621118	0.991304	0.005	0.666667	0.963	0.363636	2	796	4	3	805
LGG	TCGA-P5-A5EV_bff5bd37-e4e7-49c2-9409-83767ef69c1e_b6f238d3-7707-4848-9aa9-24469257d1e4	0.731707	0.994118	0.857143	0.98715	0.0460157	0.982043	0.00588235	0.142857	0.993486	0.789474	30	845	5	11	891
LGG	TCGA-P5-A5EW_0bca7013-0c0a-4de7-81a7-f120b1770c3f_e665f8dc-e32d-4c92-b2e0-bd7c101df2ec	0.333333	0.992205	0.3	0.993311	0.00992282	0.985667	0.0077951	0.7	0.975934	0.315789	3	891	7	6	907
LGG	TCGA-P5-A5EX_42140289-18f9-445b-9f13-4f62850e9d4c_469cfe62-ab1f-4fc4-b38e-bd8c8c9bc1b1	0.692308	0.996711	0.75	0.995619	0.0140541	0.992432	0.00328947	0.25	0.991987	0.72	9	909	3	4	925
LGG	TCGA-P5-A5EZ_a028455b-b422-4e51-ae03-779cfd854c13_b40a9126-a33f-4ad3-b610-5a6a51bcbd25	0.75	0.994083	0.642857	0.996441	0.0140023	0.990665	0.00591716	0.357143	0.981755	0.692308	9	840	5	3	857
LGG	TCGA-P5-A5F0_1edcbd6b-d64f-453b-8e9e-c1fbf6d99cf4_a5d89ce8-081f-4b72-993d-47b28b7bf6e3	0.6	0.995272	0.692308	0.992925	0.0174216	0.988386	0.00472813	0.307692	0.979039	0.642857	9	842	4	6	861
LGG	TCGA-P5-A5F1_796f0a2f-39d4-4860-84b8-3c17e94a5fc7_30685d26-2709-4406-8937-9c326bf8164e	0.9	0.991982	0.5625	0.998847	0.011325	0.99094	0.00801833	0.4375	0.992784	0.692308	9	866	7	1	883
LGG	TCGA-P5-A5F2_37d51361-c4ad-4907-b18f-66991749ba1f_666497c6-2a20-4949-9a09-13e17e2a00f9	0.769231	0.990164	0.526316	0.9967	0.0140086	0.987069	0.00983607	0.473684	0.992098	0.625	10	906	9	3	928
LGG	TCGA-P5-A5F4_58cdd54d-f0d7-4f7a-8467-d83fec67b803_d867db6f-d0aa-468c-8f1e-6397da80ea18	0.818182	0.992933	0.6	0.997633	0.0127907	0.990698	0.00706714	0.4	0.988971	0.692308	9	843	6	2	860
LGG	TCGA-P5-A72U_e273ac4f-af5a-4671-813b-ce86f784fcbe_393cccc0-b27d-4b08-889c-1d74b31f3ce7	0.666667	0.994521	0.5	0.997253	0.00815217	0.991848	0.00547945	0.5	0.994521	0.571429	4	726	4	2	736
LGG	TCGA-P5-A72W_05432584-7c2a-4d75-8d0d-ead071120a4e_971c526c-a94b-4e27-a8c8-f009ef80fba4	0.153846	0.996546	0.5	0.981293	0.0219595	0.978041	0.00345423	0.5	0.960011	0.235294	2	577	2	11	592
LGG	TCGA-P5-A72X_37801feb-014d-4baa-a5cd-1cc187d81523_fda2c63f-c629-47fb-b946-aa44624024be	1	0.995595	0.571429	1	0.00583942	0.99562	0.00440529	0.428571	0.996696	0.727273	4	678	3	0	685
LGG	TCGA-P5-A72Z_24e35407-c89c-4456-ae75-ac1a5c654d4e_2cb82482-08eb-45d5-9002-c0470f357383	0.153846	0.994819	0.4	0.981261	0.0219595	0.976351	0.00518135	0.6	0.85738	0.222222	2	576	3	11	592
LGG	TCGA-P5-A730_8be88dff-3e17-4c99-a334-a9cc7c045ba2_c6b43adc-7b1f-44df-bea6-9448d31209c4	0.2	0.995356	0.4	0.987711	0.0152439	0.983232	0.00464396	0.6	0.985294	0.266667	2	643	3	8	656
LGG	TCGA-P5-A731_2d7ae870-2665-4bb5-b7dc-3763198ab5ff_a08583ca-2b35-49fb-9256-367e144bc2c8	0.111111	0.991749	0.166667	0.986864	0.0146341	0.978862	0.00825083	0.833333	0.972131	0.133333	1	601	5	8	615
LGG	TCGA-P5-A733_aa30d54d-91d2-46aa-9db1-67a4ee42a4b5_a301d972-8e21-4d68-a1ff-cd3eb830f518	0.25	0.991974	0.375	0.985646	0.0188976	0.977953	0.00802568	0.625	0.956126	0.3	3	618	5	9	635
LGG	TCGA-P5-A735_28480ed8-d453-475f-a928-b02e55a6cb6e_a23c762e-4fd9-4110-9ee0-405694453b4f	0.333333	0.990291	0.25	0.993506	0.00961538	0.983974	0.00970874	0.75	0.973301	0.285714	2	612	6	4	624
LGG	TCGA-P5-A736_89e1079c-5dcf-4dac-a07b-11248c71f628_564f1744-0931-4af6-8a24-5bf77a17f456	0.333333	0.992504	0.166667	0.996988	0.00447761	0.989552	0.00749625	0.833333	0.985507	0.222222	1	662	5	2	670
LGG	TCGA-P5-A737_936493de-1bf3-4ba3-8fd1-3365e35605c8_732b972d-1257-41a8-905a-7407e4a36995	0.125	0.998437	0.5	0.989164	0.0123457	0.987654	0.0015625	0.5	0.966211	0.2	1	639	1	7	648
LGG	TCGA-P5-A77W_f0d366d4-b18f-44b3-9e4e-fc49e38c5601_5e92215f-5cb4-459d-91fa-0b0026d14be5	0	0.998485	0	0.99247	0.0075188	0.990977	0.00151515	1	0.965455	0	0	659	1	5	665
LGG	TCGA-P5-A77X_8a1b13a0-7298-4022-915f-dd2acdfd704f_6fb29fc2-6fba-49f9-ba3f-4404eb6eea1b	0.25	0.992413	0.285714	0.990909	0.011994	0.983508	0.00758725	0.714286	0.978566	0.266667	2	654	5	6	667
LGG	TCGA-P5-A780_14f0de61-9980-42b7-9345-af866a0b2d57_4a40cdf3-a3a4-439d-ad86-13cf84db9049	0.428571	1	1	0.988652	0.0196906	0.988748	0	0	0.979197	0.6	6	697	0	8	711
LGG	TCGA-P5-A781_31b4159e-4e59-46bc-a18f-5f2790e533bf_b6938bbf-14a5-4137-952c-1874ee5e3c1c	1	0.99422	0.2	1	0.001443	0.994228	0.00578035	0.8	0.99711	0.333333	1	688	4	0	693
LGG	TCGA-QH-A65R_e039efea-ec31-482d-8c2f-8e002237230a_f8836150-9268-48d8-8991-037a21c25471	0.181818	0.997449	0.5	0.988622	0.0138365	0.986164	0.00255102	0.5	0.979012	0.266667	2	782	2	9	795
LGG	TCGA-QH-A65S_05be7524-29b3-47c4-95bd-eecb53e97770_f3762aaf-0169-420b-93dd-2ebd5afe4412	1	0.994937	0.428571	1	0.0037831	0.994956	0.00506329	0.571429	0.999156	0.6	3	786	4	0	793
LGG	TCGA-QH-A65V_03328f23-41c2-42b8-8c9c-1824338aa98b_f5978804-96d3-4d66-92a0-b3075996bc9e	0.75	0.991561	0.6	0.995763	0.0165975	0.987552	0.00843882	0.4	0.990638	0.666667	12	940	8	4	964
LGG	TCGA-QH-A65X_32544a75-ede9-469c-a607-f954f919b504_f07e106d-56c9-4bc8-8ab6-10829e09a840	0.142857	0.995769	0.25	0.991573	0.00977654	0.98743	0.00423131	0.75	0.963732	0.181818	1	706	3	6	716
LGG	TCGA-QH-A65Z_d0a802c3-cb5f-48d0-b06f-8a526841caf2_d2f44aee-6bf6-4683-a741-75833c96b28c	0.636364	0.996394	0.7	0.995198	0.0130486	0.991696	0.00360577	0.3	0.996394	0.666667	7	829	3	4	843
LGG	TCGA-QH-A6CS_bb6e8162-12a8-4f26-9d2e-46bbe8eac3f2_e7b41454-99a5-4bbc-9ac4-ca4940c19eeb	0	0.987547	0	0.998741	0.00124378	0.986318	0.0124533	1	0.96264	0	0	793	10	1	804
LGG	TCGA-QH-A6CU_1cc38bc2-1fc1-491a-af2b-511942996b69_94a2fad7-5e68-405f-9f04-e5c134dac8e0	0.285714	0.993143	0.25	0.994279	0.00793651	0.987528	0.00685714	0.75	0.971265	0.266667	2	869	6	5	882
LGG	TCGA-QH-A6CV_bea94fbb-f011-4935-8e9d-b8452ce318a9_39cfb03f-5c7d-495e-99ec-a997d1bfd9a6	0.3	0.98331	0.2	0.990196	0.0137174	0.973937	0.0166898	0.8	0.947288	0.24	3	707	12	7	729
LGG	TCGA-QH-A6CW_fbd92bcc-4d34-4586-96c0-90bb8b7431f8_49042d83-e264-4d8a-8b35-d842cc7b767f	0.333333	0.991561	0.333333	0.991561	0.0125	0.983333	0.00843882	0.666667	0.977965	0.333333	3	705	6	6	720
LGG	TCGA-QH-A6CX_c54e640a-a02a-4687-9325-d6485c4fb4bb_91d4fca0-37c3-45ef-b4c9-487046bcca69	0.428571	0.992401	0.375	0.993912	0.0105263	0.986466	0.00759878	0.625	0.99327	0.4	3	653	5	4	665
LGG	TCGA-QH-A6CY_e810c032-3bcd-4baf-9e72-58ef00fb0ac7_27e7dbae-bfb7-4634-98cd-9f4211d864d6	0.666667	0.992366	0.4	0.997442	0.00757576	0.989899	0.00763359	0.6	0.978796	0.5	4	780	6	2	792
LGG	TCGA-QH-A6CZ_64ccbb42-ab3e-4c72-81bf-a73da84d234f_ce3b3c31-5843-453e-8226-a166a9cef382	0.2	0.998553	0.666667	0.988539	0.0142653	0.987161	0.00144718	0.333333	0.870912	0.307692	2	690	1	8	701
LGG	TCGA-QH-A6X3_ec60d9fe-8eeb-4461-b98a-1a1d913e86cb_808dfeb8-ac5b-44c3-8007-fd214fda4ab2	0.166667	0.997271	0.333333	0.993207	0.00811908	0.990528	0.00272851	0.666667	0.97658	0.222222	1	731	2	5	739
LGG	TCGA-QH-A6X5_c03f9927-7659-4b18-ba66-cf2ca08ebca0_a7a5ca94-5e0a-43f3-b61e-705dbfb979d7	1	0.995902	0.25	1	0.00136426	0.995907	0.00409836	0.75	0.998634	0.4	1	729	3	0	733
LGG	TCGA-QH-A6X8_71e95c57-ab3b-4957-80b4-d09e1dc5bf5b_62e83b8b-1d23-4ca1-8b92-866a07af39fd	0.210526	0.995828	0.571429	0.97948	0.0257453	0.97561	0.00417246	0.428571	0.967352	0.307692	4	716	3	15	738
LGG	TCGA-QH-A6X9_06e076ce-a099-496a-a118-34a496ecf085_2cf52792-dfc5-4836-b7e4-f695939350bb	0.125	0.998415	0.666667	0.978261	0.0247295	0.976816	0.00158479	0.333333	0.878071	0.210526	2	630	1	14	647
LGG	TCGA-QH-A6XA_9bc5a06c-d927-4b55-992c-ab8e1e9c42d7_c9701f2b-93ac-400d-a98a-feb72ad6f6ae	1	0.992898	0.285714	1	0.00283286	0.992918	0.00710227	0.714286	0.996449	0.444444	2	699	5	0	706
LGG	TCGA-QH-A6XC_3503eae2-9633-4aed-bef0-09c0e083935b_4f74232d-4ca2-490e-a6bd-8c9ec5b1cec6	0.333333	0.995588	0.666667	0.982583	0.025788	0.97851	0.00441176	0.333333	0.988113	0.444444	6	677	3	12	698
LGG	TCGA-QH-A86X_d987213e-8137-4aff-9332-890b683cea2f_54b51d95-2a98-444a-9c72-6196b1788ec4	0.333333	0.994898	0.25	0.996593	0.00507614	0.99154	0.00510204	0.75	0.979592	0.285714	1	585	3	2	591
LGG	TCGA-QH-A870_21c70b19-0954-49d7-bc5b-f8acc395a327_e3089585-00a8-498f-9edc-e7ebf283be39	0.454545	0.992177	0.454545	0.992177	0.0141388	0.984576	0.00782269	0.545455	0.952116	0.454545	5	761	6	6	778
LGG	TCGA-R8-A6MK_527952da-86f1-497f-9891-a7728bb2699a_a1a9a719-4580-47e5-b1cf-ee58268f754f	0	0.995509	0	0.985185	0.0147493	0.980826	0.00449102	1	0.895958	0	0	665	3	10	678
LGG	TCGA-R8-A6ML_e8f17b0f-b277-44e0-9f28-7accd81f67bd_7af368c2-d9c9-4ca5-a5ac-9d0712d8b9c4	0.333333	0.991358	0.222222	0.995043	0.00735294	0.98652	0.00864198	0.777778	0.976749	0.266667	2	803	7	4	816
LGG	TCGA-R8-A6MO_b826e5b4-3335-4b3c-a545-dd13a17acb2b_17ee5ee3-a2a0-4756-84ce-f1190b597115	0.409091	0.992263	0.529412	0.987488	0.0208333	0.980114	0.00773694	0.470588	0.983075	0.461538	9	1026	8	13	1056
LGG	TCGA-R8-A6YH_869ec76d-1e6f-40c1-9bd6-9d26bfd543ad_34cd7573-262b-451f-a866-4540450147b3	0.5	0.998379	0.5	0.998379	0.00323102	0.996769	0.00162075	0.5	0.987844	0.5	1	616	1	1	619
LGG	TCGA-R8-A73M_a8644f8a-beac-4a95-8b6a-e4e081917313_a243fe0c-19bb-49b3-8547-48cb29ace8e3	0.25	0.993837	0.333333	0.990783	0.0121766	0.984779	0.00616333	0.666667	0.97708	0.285714	2	645	4	6	657
LGG	TCGA-RY-A83X_ae5ee5e5-80f2-44c6-b33d-35ef309c9ba3_519730cf-646f-4305-bb34-d96cf0de58d9	0.428571	0.995098	0.428571	0.995098	0.00850547	0.990279	0.00490196	0.571429	0.984419	0.428571	3	812	4	4	823
LGG	TCGA-RY-A83Y_ccd64d5e-ef83-4d59-afee-255bf044af2e_4a4dbfc4-a72d-4c24-ba49-b7ceb25c9b18	0.235294	0.994483	0.5	0.982289	0.0229111	0.977089	0.00551724	0.5	0.903529	0.32	4	721	4	13	742
LGG	TCGA-RY-A83Z_d271a752-7ca6-4aba-8228-ef9170578a6d_dc098538-0bed-4cdf-8129-95b37d2fb1a2	0.16	0.992504	0.444444	0.969253	0.0361272	0.962428	0.00749625	0.555556	0.918441	0.235294	4	662	5	21	692
LGG	TCGA-RY-A840_f91848fc-8730-434f-acab-791488ffe5eb_2a99e03f-024c-4750-81e0-7bcf3014ef3c	0.142857	0.994413	0.2	0.991643	0.00968188	0.986169	0.00558659	0.8	0.971468	0.166667	1	712	4	6	723
LGG	TCGA-RY-A843_9c1fad79-014e-49fb-bacd-0862b484a2a7_06d91337-526a-41ce-8687-b598ea86b07c	0.166667	0.993827	0.2	0.992296	0.00917431	0.986239	0.00617284	0.8	0.988169	0.181818	1	644	4	5	654
LGG	TCGA-RY-A845_53c8982e-804e-4764-a72a-d8707bc9ce56_51047352-2d68-4cf2-8c7d-8840010175ca	0.2	1	1	0.994003	0.00748503	0.994012	0	0	0.923379	0.333333	1	663	0	4	668
LGG	TCGA-RY-A847_9917b575-97ed-48ed-bc5d-8ddf1246fa21_dacc4361-84fe-4fd7-8c3b-0709ce0b7400	0.666667	0.993967	0.333333	0.998485	0.0045045	0.992492	0.00603318	0.666667	0.980392	0.444444	2	659	4	1	666
LGG	TCGA-S9-A6TS_542737ea-d286-472a-b077-6f763a137424_a743148a-1d09-4c80-a096-48eec44e65e8	0.16129	0.992172	0.384615	0.975	0.0294397	0.967711	0.00782779	0.615385	0.952781	0.227273	5	1014	8	26	1053
LGG	TCGA-S9-A6TU_d474edd0-517b-42c3-bc4a-25ed1a5ab460_1cf5eb20-7436-43b2-99c7-321917c0c0b6	0.571429	0.992571	0.444444	0.995529	0.0102941	0.988235	0.00742942	0.555556	0.98132	0.5	4	668	5	3	680
LGG	TCGA-S9-A6TV_27b71bf2-c31a-48ee-aef4-8a0ad0a48e68_7de66b19-5722-46c3-ab65-e002d48b3117	0.3125	0.996779	0.714286	0.98254	0.0251177	0.979592	0.00322061	0.285714	0.978764	0.434783	5	619	2	11	637
LGG	TCGA-S9-A6TW_17f602fa-959f-4650-bcde-43821303d338_2ec5ceb4-e857-43a2-b7be-0e7a97a37804	0.363636	0.994021	0.5	0.989583	0.0161765	0.983824	0.00597907	0.5	0.901481	0.421053	4	665	4	7	680
LGG	TCGA-S9-A6TX_021bf1e7-5402-4760-8483-90da0f9656f7_c3c498b4-dc24-4a01-979b-e3a01156d4ee	0.222222	0.996909	0.5	0.989264	0.0137195	0.98628	0.00309119	0.5	0.974927	0.307692	2	645	2	7	656
LGG	TCGA-S9-A6TY_bc0fe1c5-8033-42ab-975f-66954d5e6008_24f1f477-c264-4fa9-a07c-eafe57bf2c25	0.375	0.987722	0.25	0.993141	0.0107962	0.981107	0.0122783	0.75	0.981412	0.3	3	724	9	5	741
LGG	TCGA-S9-A6TZ_b34ce7c2-7592-4123-8c4e-50c80b01c9dd_18964457-ef9a-436c-8d75-b11c6c918e6e	0.444444	0.996149	0.571429	0.993598	0.0114213	0.989848	0.00385109	0.428571	0.986307	0.5	4	776	3	5	788
LGG	TCGA-S9-A6U0_57e03857-ca5a-4be2-a3a7-cc0f01009cc1_43340bd6-bcc0-4da3-8241-5718570d94dc	1	0.994505	0.6	1	0.00817439	0.99455	0.00549451	0.4	0.997711	0.75	6	724	4	0	734
LGG	TCGA-S9-A6U1_b195ecbd-19d9-44f9-87b6-f3cee5b93490_119a0ced-acee-46e4-8534-c42b39d35197	0.166667	0.9923	0.111111	0.995174	0.00574163	0.98756	0.00769971	0.888889	0.986846	0.133333	1	1031	8	5	1045
LGG	TCGA-S9-A6U2_2ecbe036-e918-43d5-8ed5-27fb6e2f56fa_f132b367-6bb5-4f3a-bf26-03d87381fa65	0.5625	0.994264	0.6	0.993314	0.0150659	0.987759	0.00573614	0.4	0.984644	0.580645	9	1040	6	7	1062
LGG	TCGA-S9-A6U5_6638014a-2392-40ed-b0e1-0d44f1df57ba_85191ce5-9e6c-45f6-82d9-5df7f9a7eeb5	0.166667	0.995943	0.2	0.994934	0.00604839	0.990927	0.0040568	0.8	0.841785	0.181818	1	982	4	5	992
LGG	TCGA-S9-A6U6_b9515c94-08f9-4ceb-90ee-77ba45799a7d_7c4341d0-cc61-42a5-9c55-d326e7c788f1	0.4	0.991404	0.307692	0.994253	0.00946074	0.985809	0.00859599	0.692308	0.98128	0.347826	4	1038	9	6	1057
LGG	TCGA-S9-A6U8_d4922ebd-a1dd-4055-bfb2-b2307252c666_173c8320-f449-4c23-ad2d-089f1e14323a	0.571429	0.994775	0.615385	0.993737	0.0144181	0.988671	0.00522466	0.384615	0.94544	0.592593	8	952	5	6	971
LGG	TCGA-S9-A6U9_f3b7b1a9-6595-49c9-a355-1429cff9701f_8e7599d0-823a-472b-8d6c-38730ad5fd1a	0.333333	0.996622	0.5	0.993266	0.0100334	0.989967	0.00337838	0.5	0.978322	0.4	2	590	2	4	598
LGG	TCGA-S9-A6UA_ea6c6d8a-c0e8-4c1b-83e1-a0851ab845ce_965e64ae-5bfb-4257-b38e-357df250f9f2	0.6	0.997899	0.818182	0.993724	0.0155119	0.991727	0.00210084	0.181818	0.989356	0.692308	9	950	2	6	967
LGG	TCGA-S9-A6UB_365dcb4e-892f-4f2d-ab03-c12d53456e44_f5d9c98d-0660-4659-b8b9-ccd4679de3f4	0.176471	0.99186	0.3	0.983852	0.0193843	0.976055	0.00813953	0.7	0.932832	0.222222	3	853	7	14	877
LGG	TCGA-S9-A6WD_d203973d-84e1-49c8-ab52-9f8b466dd5ed_7c75a779-b0bd-4575-ab5d-a9d3c801f219	0.466667	0.991878	0.466667	0.991878	0.015	0.984	0.00812183	0.533333	0.986328	0.466667	7	977	8	8	1000
LGG	TCGA-S9-A6WE_bc116e35-9224-47ce-a37e-a8adbf2b3be5_fdf5aabf-afa2-401d-a368-15b5ad44eb7c	0.111111	0.995249	0.2	0.990544	0.0105758	0.985899	0.00475059	0.8	0.941541	0.142857	1	838	4	8	851
LGG	TCGA-S9-A6WG_a81ac59e-5603-450b-bd78-4afadd2d4692_0af70b6a-ab25-4bf4-a35d-a8498f87d5da	0.714286	0.992282	0.416667	0.997783	0.00765864	0.990153	0.00771775	0.583333	0.993542	0.526316	5	900	7	2	914
LGG	TCGA-S9-A6WH_6d0f21bc-09ad-40c6-ad40-8db35c89b50f_a6aec60a-7190-429c-82d3-cecd9b189962	0.263158	0.990164	0.357143	0.984783	0.0203426	0.975375	0.00983607	0.642857	0.97147	0.30303	5	906	9	14	934
LGG	TCGA-S9-A6WI_94f85240-c7fa-4026-b140-a777f230e3c9_b796628d-4a83-41f2-a924-33daf125d626	0	0.994698	0	0.997872	0.0021164	0.992593	0.00530223	1	0.986744	0	0	938	5	2	945
LGG	TCGA-S9-A6WL_1c235060-b9f0-4db2-8ea1-38063e18e703_13a040b9-10f2-449a-8c8e-0e9e77a33b28	0.428571	0.994819	0.545455	0.991736	0.0143003	0.986721	0.00518135	0.454545	0.980681	0.48	6	960	5	8	979
LGG	TCGA-S9-A6WM_fe1567be-1cc2-4ee2-a3fa-44c4a4d5b643_7710113a-645a-4c0c-a3a4-48eb1885b66d	0.121212	0.98935	0.285714	0.969729	0.0339506	0.959877	0.0106496	0.714286	0.921483	0.170213	4	929	10	29	972
LGG	TCGA-S9-A6WN_28fad1e7-d33d-4b57-a53c-08001a5d9cac_421f7363-5fb3-40c6-8a52-839029d4134b	0.722222	0.989095	0.565217	0.994518	0.0192513	0.983957	0.0109051	0.434783	0.989277	0.634146	13	907	10	5	935
LGG	TCGA-S9-A6WO_2180fc91-787b-4cb2-b55d-94d2657a5e96_30163d6a-a79d-4c5d-9b0d-6de0eae88352	0.571429	0.995475	0.5	0.996602	0.00785634	0.992144	0.00452489	0.5	0.986102	0.533333	4	880	4	3	891
LGG	TCGA-S9-A6WP_b4196c33-5da9-426e-ada5-67f9aee88b70_af25316b-1bef-4cc6-8f82-ffa3065bc7f3	0.111111	0.992177	0.142857	0.989597	0.0115979	0.981959	0.00782269	0.857143	0.980009	0.125	1	761	6	8	776
LGG	TCGA-S9-A6WQ_793a2b14-18e7-4283-9c06-0119aa484ea8_95df5b40-cef6-4d01-a82b-12a206dc5eca	0.5	0.992248	0.454545	0.993532	0.0127551	0.985969	0.00775194	0.545455	0.986822	0.47619	5	768	6	5	784
LGG	TCGA-S9-A7IQ_4be007b7-c756-41c7-8f69-bb6f887ba80a_faa5afb2-862d-41bc-8c6f-3e7de955d1a7	0	0.996058	0	0.997368	0.00262123	0.993447	0.00394218	1	0.969777	0	0	758	3	2	763
LGG	TCGA-S9-A7IS_fd7e72c6-76b7-4a02-88c6-3758b6236763_55d139ea-5e3d-418f-aaa1-e4f54b9f82c1	0.423077	0.991803	0.647059	0.979757	0.0343008	0.972296	0.00819672	0.352941	0.971889	0.511628	11	726	6	15	758
LGG	TCGA-S9-A7IX_7b2fa849-8bef-4071-b65b-311633bdb61d_9022575a-72fa-44e3-b975-10d3c60e6297	0.333333	0.990579	0.222222	0.994595	0.00801068	0.985314	0.00942127	0.777778	0.919471	0.266667	2	736	7	4	749
LGG	TCGA-S9-A7IY_a9c6d8f4-b65d-45d1-be60-bc2582ca5ece_1630984f-6709-413b-841f-d9798f3bf99a	0.142857	0.99697	0.333333	0.990964	0.0104948	0.988006	0.0030303	0.666667	0.97987	0.2	1	658	2	6	667
LGG	TCGA-S9-A7IZ_233b3927-8f2f-41ab-b0d4-fe407294ee1e_cf9a712f-a229-476b-9fb7-72cf76d11a37	0.333333	0.982118	0.1875	0.991667	0.0122283	0.974185	0.0178817	0.8125	0.963778	0.24	3	714	13	6	736
LGG	TCGA-S9-A7J0_365e806d-2141-4e36-a635-a005fbf111e6_ebff37d8-cff8-4ebe-9571-73351b080dc5	0.277778	0.995984	0.625	0.982827	0.0235294	0.979085	0.00401606	0.375	0.957311	0.384615	5	744	3	13	765
LGG	TCGA-S9-A7J1_62d732f2-263a-4721-966c-18984791f8f2_789b7dd2-8169-4519-839d-8f7b66213675	0.166667	0.992629	0.142857	0.99385	0.00731707	0.986585	0.00737101	0.857143	0.987101	0.153846	1	808	6	5	820
LGG	TCGA-S9-A7J2_41ec5804-ccd5-4a03-b250-4936b783ad4a_9807aded-c9bc-4500-b7ba-32967f7019df	0.75	0.990528	0.3	0.998636	0.00538358	0.989233	0.00947226	0.7	0.994587	0.428571	3	732	7	1	743
LGG	TCGA-S9-A7J3_8532359d-7b4d-4556-afdf-2885c7604b66_d3de3deb-2955-44a3-853f-56f22803d4a2	0.5	0.996047	0.5	0.996047	0.00784314	0.992157	0.00395257	0.5	0.977163	0.5	3	756	3	3	765
LGG	TCGA-S9-A7QW_cbd3bb08-b9cb-493c-a634-6d10d975f62f_e5d478a9-7b9f-4b05-9cb0-01d860c3b005	0.125	0.992669	0.375	0.969914	0.0339943	0.963173	0.00733138	0.625	0.854472	0.1875	3	677	5	21	706
LGG	TCGA-S9-A7QX_383e9041-2f85-417c-8824-0dafe5187fcc_3c3ec994-f86f-4708-bb2e-5cbc63b66c09	0.176471	0.995671	0.5	0.980114	0.0239437	0.976056	0.004329	0.5	0.972243	0.26087	3	690	3	14	710
LGG	TCGA-S9-A7QY_3b118d0f-04ee-4217-952b-9c720413fb1a_51e0f1be-6e26-4b2e-b79e-731ec9b5c4d8	0.222222	0.991441	0.25	0.990028	0.0126761	0.98169	0.0085592	0.75	0.984625	0.235294	2	695	6	7	710
LGG	TCGA-S9-A7QZ_14fee64e-4ac6-4be2-843b-3c7276b0e851_fa940bbf-110e-4dae-a44b-d6ddabf2c0d8	0.545455	0.994019	0.545455	0.994019	0.012987	0.988194	0.00598086	0.454545	0.984341	0.545455	6	831	5	5	847
LGG	TCGA-S9-A7R1_6f8e448f-42f5-4726-8381-26b02990f188_943aa030-fbfc-48ce-a854-5f16cdea9290	0.2	0.99493	0.2	0.99493	0.00629723	0.989924	0.00506971	0.8	0.97161	0.2	1	785	4	4	794
LGG	TCGA-S9-A7R2_8a5cf4b7-7bf9-4246-bb02-4490457998e8_c60fce17-9f90-426d-ac1f-8a0faa38b361	0.5	0.992167	0.5	0.992167	0.0154242	0.984576	0.0078329	0.5	0.988903	0.5	6	760	6	6	778
LGG	TCGA-S9-A7R3_8c66180f-e749-4b77-8f69-5ec01afae762_05a08903-42bb-4a25-a14e-9f0e3ce84fdb	0.375	0.992118	0.428571	0.990167	0.0155189	0.982541	0.00788177	0.571429	0.912623	0.4	6	1007	8	10	1031
LGG	TCGA-S9-A7R4_f77ca901-4d4e-4546-a3a7-5fa393048ced_b8ca7b93-4eed-481e-a278-bd6be09075d6	0.454545	0.997472	0.714286	0.992453	0.0137157	0.990025	0.00252845	0.285714	0.986668	0.555556	5	789	2	6	802
LGG	TCGA-S9-A7R7_996e2b01-43d2-4325-a00a-0f3d0400011b_b62e6aa3-04c8-46eb-a09b-6a9246c50180	0.454545	0.99536	0.555556	0.993056	0.0126002	0.988545	0.00464037	0.444444	0.991774	0.5	5	858	4	6	873
LGG	TCGA-S9-A7R8_9f2bae49-b44d-4a18-a879-f8e2cfd101f7_558b5281-6ff0-4b99-abbe-a31fb76d06b4	0.117647	0.987639	0.166667	0.981572	0.0205811	0.969734	0.0123609	0.833333	0.897113	0.137931	2	799	10	15	826
LGG	TCGA-S9-A89V_ac7d3557-bc65-430b-af9b-591d44b0b0c1_3470b05f-208d-40c5-99db-62ca107332ee	0.333333	0.994565	0.2	0.997275	0.00405954	0.991881	0.00543478	0.8	0.992754	0.25	1	732	4	2	739
LGG	TCGA-S9-A89Z_860048e0-8766-4089-81ab-b7e78c3ce37d_ce476398-3d8b-450d-a658-6ed2f06408b0	0.2	0.995601	0.625	0.971388	0.0353607	0.967468	0.00439883	0.375	0.933724	0.30303	5	679	3	20	707
LGG	TCGA-TM-A7C3_1a8ccc4d-4e28-4654-9517-10b528eca28c_8ff43236-e765-4701-97a0-47358b10779a	0.285714	0.996992	0.75	0.977876	0.0306122	0.975219	0.00300752	0.25	0.976871	0.413793	6	663	2	15	686
LGG	TCGA-TM-A7C4_ce598820-dfa5-4bd2-b776-f805cc61c235_bc73cf39-3071-41de-9dbc-de49be538b78	0.384615	0.992837	0.5	0.988588	0.0182841	0.981716	0.00716332	0.5	0.984351	0.434783	5	693	5	8	711
LGG	TCGA-TM-A7C5_64adb394-e415-4156-929b-da1b13c26af4_474aa4ed-af9d-4973-965e-d1217db30a43	0.333333	0.994709	0.333333	0.994709	0.00787402	0.989501	0.00529101	0.666667	0.955247	0.333333	2	752	4	4	762
LGG	TCGA-TM-A7CA_d8384872-7d5e-4617-82d3-55963c77cf74_365a4b79-2cc1-4d61-aa6e-f2e03cfe6924	0.538462	0.990338	0.466667	0.992736	0.0154578	0.983353	0.00966184	0.533333	0.969156	0.5	7	820	8	6	841
LGG	TCGA-TM-A7CF_979f7fd8-ab07-40a0-869a-d08fb8e598ff_c6066220-b6fd-47d0-8daf-6eceb9a01b57	0.571429	0.993046	0.444444	0.995816	0.00964187	0.988981	0.0069541	0.555556	0.989072	0.5	4	714	5	3	726
LGG	TCGA-TM-A84B_6c782dd9-677c-4812-b310-acbef4325053_15750dd9-70fb-49e2-b349-b02ba6447d41	0.0555556	0.996644	0.333333	0.972177	0.029316	0.969055	0.0033557	0.666667	0.957867	0.0952381	1	594	2	17	614
LGG	TCGA-TM-A84C_57d62c96-bc63-4121-b4ca-6162e23ed326_9a280df1-89bd-4b0b-8cc3-185457f517bc	0.2	0.997372	0.5	0.98957	0.0129702	0.98703	0.00262812	0.5	0.970302	0.285714	2	759	2	8	771
LGG	TCGA-TM-A84F_1a349181-af96-4b55-a643-2e29432c06cc_eb1db492-2bce-4a43-b8bd-3803b6552fd9	0.5	0.995556	0.25	0.998514	0.00295421	0.994092	0.00444444	0.75	0.967407	0.333333	1	672	3	1	677
LGG	TCGA-TM-A84G_31f23d3a-3c7b-4db9-9048-ab061255cb7f_d2e98258-f98c-4259-bcdb-6d332a2f803e	0.0714286	0.995757	0.25	0.981869	0.0194175	0.977809	0.00424328	0.75	0.907052	0.111111	1	704	3	13	721
LGG	TCGA-TM-A84H_648641c1-7aaf-4c02-8041-5d74ecd30813_44b95acb-72e2-420f-a4fc-0225ffd6823c	0.411765	0.993481	0.583333	0.987047	0.0216837	0.980867	0.0065189	0.416667	0.9717	0.482759	7	762	5	10	784
LGG	TCGA-TM-A84I_b7095e40-74eb-4208-bc64-b2e977c95224_3f955092-ccb9-4616-b97b-d03c9d818f3c	0.428571	0.990895	0.333333	0.993912	0.0105105	0.984985	0.0091047	0.666667	0.969217	0.375	3	653	6	4	666
LGG	TCGA-TM-A84J_d4929553-67d7-45f4-ab30-e8218b0fe697_7a11066b-492d-4df1-8136-7bd2739786ba	0.181818	0.991045	0.25	0.986627	0.0161527	0.977974	0.00895522	0.75	0.974491	0.210526	2	664	6	9	681
LGG	TCGA-TM-A84L_24a012b9-073b-4885-ad00-da8d4ea47ab9_29f12a90-ffa1-4e84-b0a5-e4f88ca43a02	0.333333	0.997063	0.6	0.991241	0.0130435	0.988406	0.00293686	0.4	0.991842	0.428571	3	679	2	6	690
LGG	TCGA-TM-A84M_36fec0f9-4fd0-418c-b67b-bad1d547aef8_73edccc5-3b03-401d-839a-c15d45c3bdaf	0.0588235	0.994278	0.2	0.977496	0.023743	0.972067	0.00572246	0.8	0.95826	0.0909091	1	695	4	16	716
LGG	TCGA-TM-A84O_043d7b5e-441a-41a1-a59a-4057e486b5e1_b593c768-61c5-483e-a22d-94af00406293	0.142857	0.993197	0.2	0.989831	0.0117647	0.983193	0.00680272	0.8	0.97862	0.166667	1	584	4	6	595
LGG	TCGA-TM-A84Q_9569f2bb-c8ba-4984-984d-9637e61ccd9e_27e25791-6c86-485b-9dc6-47ce27fde7df	0.5	0.998454	0.833333	0.99232	0.0152207	0.990868	0.0015456	0.166667	0.886553	0.625	5	646	1	5	657
LGG	TCGA-TM-A84R_be058c4c-ac5b-4de5-8182-93cefb089168_e7293682-ad76-4f1e-97f8-59ef2d8fd64a	0	0.995349	0	0.998445	0.00154799	0.993808	0.00465116	1	0.990698	0	0	642	3	1	646
LGG	TCGA-TM-A84S_04900639-99a7-4c20-944b-77fab59a174a_59753c32-0a08-46aa-94cc-cc88d0455862	0.25	0.998647	0.5	0.995951	0.00538358	0.994616	0.00135318	0.5	0.982409	0.333333	1	738	1	3	743
LGG	TCGA-TM-A84T_d4017d95-80c7-4796-9a47-3d519313d062_ab62f550-4bee-40f4-8e36-2e683282cebf	0.25	0.995313	0.4	0.990669	0.0123457	0.986111	0.0046875	0.6	0.964258	0.307692	2	637	3	6	648
LGG	TCGA-TQ-A7RF_58c1cc42-b3e6-43ea-a17b-f2ed8e600c3f_91c432f5-7d2f-45c4-8e8d-bc36f4fc9180	0.35	0.995122	0.583333	0.987415	0.0191388	0.982775	0.00487805	0.416667	0.967366	0.4375	7	1020	5	13	1045
LGG	TCGA-TQ-A7RG_e7ef8640-7181-4ac4-baa3-549e613bda9c_0403a5cd-541a-466c-a7f4-ee68bfd60a19	0.166667	0.987193	0.142857	0.989305	0.0126449	0.976818	0.0128068	0.857143	0.902259	0.153846	2	925	12	10	949
LGG	TCGA-TQ-A7RH_92353c63-d5c2-4230-a396-f59612726e28_ec2bcc74-83ae-40d9-84f1-4655f7dcb336	0.416667	0.986191	0.294118	0.991898	0.0136209	0.978434	0.013809	0.705882	0.95934	0.344828	5	857	12	7	881
LGG	TCGA-TQ-A7RI_92fdb7b7-7e35-48a7-a00c-a63753726d81_c8b7a13a-9f33-4121-91a7-ad79b54b9070	0.2	0.992608	0.222222	0.991561	0.0104493	0.984326	0.00739176	0.777778	0.970961	0.210526	2	940	7	8	957
LGG	TCGA-TQ-A7RJ_3ae5a9e9-92c4-49fe-835e-0c33f5eeec66_b0ec88a8-f37e-4255-85c0-76539a1f8df5	0.461538	0.990982	0.4	0.992972	0.0128586	0.984174	0.00901804	0.6	0.966009	0.428571	6	989	9	7	1011
LGG	TCGA-TQ-A7RK_ee20c616-5ca0-4b81-81a0-fe1551e6f760_4a8c0837-95d6-428f-af78-778185c83361	0.352941	0.991426	0.428571	0.988248	0.0178947	0.98	0.00857449	0.571429	0.979131	0.387097	6	925	8	11	950
LGG	TCGA-TQ-A7RM_a2582eaf-86b7-466a-a917-c3ad6e2ee5c2_38f796fb-0896-4893-a7e4-9f2ac6290a42	0.333333	0.988802	0.52381	0.975691	0.0356371	0.965443	0.0111982	0.47619	0.948624	0.407407	11	883	10	22	926
LGG	TCGA-TQ-A7RN_329cf5be-2d8c-4863-924b-48ea7f91a1f5_996f3527-e21e-498e-a938-8bb6f4ea35a7	0.6	0.987616	0.333333	0.995838	0.0102145	0.983657	0.0123839	0.666667	0.880547	0.428571	6	957	12	4	979
LGG	TCGA-TQ-A7RO_1cf5c481-732a-40a6-a557-2c2a837d7ed9_a291b686-5cc5-4e06-82fe-27e38cd997dc	0.166667	0.98995	0.166667	0.98995	0.0119166	0.980139	0.0100503	0.833333	0.960469	0.166667	2	985	10	10	1007
LGG	TCGA-TQ-A7RQ_adbae2bb-eb36-44ff-ad9e-1aa089cff90b_aa8b45fd-3ac5-45c8-a77a-ea08fc5c0654	0.181818	0.993763	0.25	0.990674	0.0113052	0.984584	0.00623701	0.75	0.969476	0.210526	2	956	6	9	973
LGG	TCGA-TQ-A7RR_45405aa2-f77e-413d-8866-04ec7cc569e8_ce743472-4533-4b2c-a3a6-4e9f6cc7a6aa	0.6	0.988651	0.25	0.997455	0.00626566	0.986216	0.0113493	0.75	0.940731	0.352941	3	784	9	2	798
LGG	TCGA-TQ-A7RS_373b1912-8893-47f0-8469-57ec821e1abc_40f76fea-b2e1-4943-a1ae-608e9a33f474	0.375	0.994071	0.333333	0.995054	0.00784314	0.989216	0.00592885	0.666667	0.979002	0.352941	3	1006	6	5	1020
LGG	TCGA-TQ-A7RU_a11b5c6b-3b67-49a5-a19d-36f07639b10e_6214b399-4b6a-4834-aa21-779e23a4f457	0.263158	0.993857	0.5	0.982989	0.0228091	0.977191	0.00614251	0.5	0.915783	0.344828	5	809	5	14	833
LGG	TCGA-TQ-A7RV_33b54500-b50b-4368-8406-71015c43b929_c08e86a2-b582-4880-b58b-ee7ac9193ec1	0.5	0.996462	0.5	0.996462	0.00702576	0.992974	0.00353774	0.5	0.993907	0.5	3	845	3	3	854
LGG	TCGA-TQ-A7RW_5b35b017-e463-4ffc-9ccb-97ff23804209_56a37791-5862-47cb-b9b2-0d0c662ec2c9	0.368421	0.982564	0.291667	0.987629	0.0191147	0.970825	0.0174359	0.708333	0.915358	0.325581	7	958	17	12	994
LGG	TCGA-TQ-A8XE_4aaebadf-13d2-4865-8ab5-cc989d80a261_722d3df5-7254-44f0-bbe0-cf39dbd57866	0.210526	0.997344	0.666667	0.980418	0.0246114	0.977979	0.00265604	0.333333	0.976725	0.32	4	751	2	15	772
LGG	TCGA-VM-A8C8_2c3ccc86-7b36-460b-a757-841b9f765c74_1574abba-d04f-4c98-b8be-8a8c3182ab01	0.583333	0.994645	0.636364	0.993316	0.0158103	0.988142	0.00535475	0.363636	0.984047	0.608696	7	743	4	5	759
LGG	TCGA-VM-A8CA_6799adf1-45ec-48c3-bd91-58227af39fc4_b63e7d90-775b-4bf0-ac26-60eeea646cda	0.285714	0.99843	0.666667	0.9922	0.0108696	0.990683	0.00156986	0.333333	0.978471	0.4	2	636	1	5	644
LGG	TCGA-VM-A8CB_b25c0282-4c24-40bd-afdf-7a1e22a2e010_501724d7-f323-41b0-a4d2-41dfd3e141db	0.125	0.995068	0.333333	0.982948	0.019347	0.978235	0.00493218	0.666667	0.941122	0.181818	2	807	4	14	827
LGG	TCGA-VM-A8CD_7928b2cc-7548-4b85-9107-a5462d1858db_18237653-5da7-42cf-8d0d-a2ba91a7e5ec	0.363636	0.986765	0.307692	0.989676	0.015919	0.976845	0.0132353	0.692308	0.985829	0.333333	4	671	9	7	691
LGG	TCGA-VM-A8CE_43493bad-ec4b-422b-a8e0-ee8c5de1dbcb_8b0c047a-6768-4336-bb15-57d2fa140a0c	0.666667	0.996644	0.5	0.998319	0.00500835	0.994992	0.0033557	0.5	0.996644	0.571429	2	594	2	1	599
LGG	TCGA-VM-A8CF_b57c2436-ff10-457e-8631-388a14287caf_385cb50e-62eb-4818-961b-d2633df5debf	0.111111	0.995208	0.25	0.987322	0.0141732	0.982677	0.00479233	0.75	0.926163	0.153846	1	623	3	8	635
LGG	TCGA-VM-A8CH_15818586-d771-4a30-ab11-16d2fc88de2f_a34a7eab-90c7-4687-b11c-cac4197ac6e2	0.2	0.988338	0.111111	0.994135	0.00723589	0.982634	0.0116618	0.888889	0.951604	0.142857	1	678	8	4	691
LGG	TCGA-VV-A829_2412e01f-41e2-48c7-849c-ecc2851b08d4_32471810-2274-4b01-b96f-37db7286333f	0.214286	0.995495	0.5	0.98368	0.0205882	0.979412	0.0045045	0.5	0.885135	0.3	3	663	3	11	680
LGG	TCGA-VV-A86M_5db1dc85-06ff-4cdd-acc9-d0b950b8f83e_d9c49142-2c48-4d18-adf2-08fe0fd0ebb4	0.166667	0.992308	0.166667	0.992308	0.00914634	0.984756	0.00769231	0.833333	0.956667	0.166667	1	645	5	5	656
LGG	TCGA-VW-A7QS_956e5346-11d4-4d05-8ba1-404e24662ec2_3f4313bf-c69c-4fc2-9951-7886601a95db	0.333333	0.994083	0.4	0.992126	0.0116959	0.986355	0.00591716	0.6	0.936226	0.363636	4	1008	6	8	1026
LGG	TCGA-VW-A8FI_7ce8e8b8-3c67-44ff-8bbc-1dc2394a7d8c_76fff6dc-2183-4f4b-ac59-8c3ec6b5b90a	0.0769231	0.993726	0.285714	0.970588	0.0315917	0.964763	0.00627353	0.714286	0.933694	0.121212	2	792	5	24	823
LGG	TCGA-W9-A837_4cde89bf-7a49-4ec1-8cbb-505e17a13016_4c85a4ba-ea92-4b99-9c08-0b4943620dc9	0.166667	0.990331	0.125	0.993075	0.00821918	0.983562	0.00966851	0.875	0.911372	0.142857	1	717	7	5	730
LGG	TCGA-WH-A86K_0bdfdc5a-8ddf-423d-80c3-d5c5e8941145_ed670b4f-21e6-4c0b-b12c-39158a1921b6	0.333333	0.99688	0.6	0.990698	0.0138462	0.987692	0.00312012	0.4	0.958745	0.428571	3	639	2	6	650
LGG	TCGA-WY-A858_be4899f0-5237-4a0e-bdcc-8b88c02e4972_8d29a469-4eb5-4bf3-9577-3a8508544daf	0.444444	0.995187	0.5	0.99399	0.0107143	0.989286	0.00481348	0.5	0.94879	0.470588	4	827	4	5	840
LGG	TCGA-WY-A859_e48bdcde-ca07-48cb-a84c-21bfc3e8ae6f_1b3c00e9-650d-46dc-93f6-d5dcd42cf17a	0.444444	0.995658	0.571429	0.992785	0.0128571	0.988571	0.00434153	0.428571	0.946535	0.5	4	688	3	5	700
LGG	TCGA-WY-A85A_2aa4097c-34b5-440e-881b-a31f4903228e_76f195e9-0e81-4250-9926-30deb4f65346	0	0.994269	0	0.995696	0.0042796	0.990014	0.00573066	1	0.983286	0	0	694	4	3	701
LGG	TCGA-WY-A85B_4ee529a1-6577-4e99-9b07-8399e6b02b53_38a6ec3f-e917-49b1-8d02-13793403b672	0.666667	0.991304	0.25	0.99854	0.004329	0.989899	0.00869565	0.75	0.979227	0.363636	2	684	6	1	693
LGG	TCGA-WY-A85C_b0a54624-8f3c-4b1b-86d5-61ba2b23301e_6b10639c-71dc-4e9e-9b88-65335e63c029	0.153846	0.998785	0.666667	0.986795	0.0155502	0.985646	0.00121507	0.333333	0.960183	0.25	2	822	1	11	836
LGG	TCGA-WY-A85D_577d0588-d7bf-4c36-bedf-48df83824fc0_4accff73-f2d9-4a7f-ac9f-54c1f1e62555	0.35	0.994865	0.636364	0.983503	0.0250313	0.978723	0.00513479	0.363636	0.943261	0.451613	7	775	4	13	799
LGG	TCGA-WY-A85E_f4208427-85b6-46a6-9b52-f1f9ce75362f_dda1963f-a35d-4827-a396-816f7f213159	0.461538	0.994758	0.6	0.990862	0.0167526	0.985825	0.00524246	0.4	0.974191	0.521739	6	759	4	7	776
GBM	TCGA-02-0047	1	0.985841	0.851852	1	0.0752864	0.986907	0.0141593	0.148148	0.998346	0.92	46	557	8	0	611
GBM	TCGA-02-0055	0.854167	0.968491	0.683333	0.988156	0.0737327	0.960061	0.0315091	0.316667	0.984522	0.759259	41	584	19	7	651
GBM	TCGA-02-2483	0.933333	0.979817	0.717949	0.996269	0.0521739	0.977391	0.0201835	0.282051	0.982722	0.811594	28	534	11	2	575
GBM	TCGA-02-2485	0.673077	0.978979	0.714286	0.974589	0.0724234	0.956825	0.021021	0.285714	0.971009	0.693069	35	652	14	17	718
GBM	TCGA-06-0119	0.882353	0.973765	0.46875	0.99684	0.0255639	0.971429	0.0262346	0.53125	0.989561	0.612245	15	631	17	2	665
GBM	TCGA-06-0140	1	0.970414	0.666667	1	0.0558659	0.972067	0.0295858	0.333333	0.999211	0.8	30	492	15	0	537
GBM	TCGA-06-0141	1	0.990602	0.166667	1	0.00187617	0.990619	0.0093985	0.833333	0.99812	0.285714	1	527	5	0	533
GBM	TCGA-06-0145	0.77027	0.984266	0.863636	0.97069	0.114551	0.959752	0.0157343	0.136364	0.969087	0.814286	57	563	9	17	646
GBM	TCGA-06-0152	0.849057	0.969349	0.737705	0.984436	0.0921739	0.958261	0.0306513	0.262295	0.980192	0.789474	45	506	16	8	575
GBM	TCGA-06-0155	0.852459	0.977099	0.8125	0.982726	0.104274	0.964103	0.0229008	0.1875	0.985171	0.832	52	512	12	9	585
GBM	TCGA-06-0157	0.886364	0.975177	0.735849	0.990991	0.0723684	0.96875	0.0248227	0.264151	0.982592	0.804124	39	550	14	5	608
GBM	TCGA-06-0158	0.857143	0.961948	0.626866	0.989045	0.0694051	0.954674	0.0380518	0.373134	0.979374	0.724138	42	632	25	7	706
GBM	TCGA-06-0168	0.794872	0.979742	0.738095	0.985185	0.0670103	0.967354	0.0202578	0.261905	0.960004	0.765432	31	532	11	8	582
GBM	TCGA-06-0174	0.671875	0.964486	0.693548	0.960894	0.106845	0.933222	0.035514	0.306452	0.975467	0.68254	43	516	19	21	599
GBM	TCGA-06-0184	0.94	0.969283	0.723077	0.994746	0.0786164	0.966981	0.0307167	0.276923	0.976143	0.817391	47	568	18	3	636
GBM	TCGA-06-0189	1	0.969199	0.166667	1	0.00612245	0.969388	0.0308008	0.833333	0.997947	0.285714	3	472	15	0	490
GBM	TCGA-06-0216	0.689655	0.974206	0.754717	0.964637	0.103203	0.94484	0.0257937	0.245283	0.958983	0.720721	40	491	13	18	562
GBM	TCGA-06-0219	0.918919	0.980836	0.755556	0.9947	0.0605565	0.977087	0.0191638	0.244444	0.995527	0.829268	34	563	11	3	611
GBM	TCGA-06-0238	0.8	0.983819	0.666667	0.991843	0.0388802	0.976672	0.0161812	0.333333	0.949612	0.727273	20	608	10	5	643
GBM	TCGA-06-0241	0.644068	0.970123	0.690909	0.963351	0.093949	0.93949	0.029877	0.309091	0.933663	0.666667	38	552	17	21	628
GBM	TCGA-06-0644	0.851064	0.973154	0.714286	0.988075	0.0730949	0.96423	0.0268456	0.285714	0.984364	0.776699	40	580	16	7	643
GBM	TCGA-06-0646	0.733333	0.973631	0.628571	0.983607	0.0573614	0.959847	0.0263692	0.371429	0.986275	0.676923	22	480	13	8	523
GBM	TCGA-06-0648	0.735849	0.97053	0.722222	0.972441	0.094306	0.948399	0.0294695	0.277778	0.975312	0.728972	39	494	15	14	562
GBM	TCGA-06-0686	0.659574	0.976234	0.704545	0.970909	0.0791246	0.951178	0.023766	0.295455	0.978607	0.681319	31	534	13	16	594
GBM	TCGA-06-0877	0.888889	0.979346	0.842105	0.986135	0.11026	0.969372	0.020654	0.157895	0.989219	0.864865	64	569	12	8	653
GBM	TCGA-06-0939	0.924242	0.969178	0.772152	0.991243	0.101538	0.964615	0.0308219	0.227848	0.989622	0.841379	61	566	18	5	650
GBM	TCGA-06-2562	0.913793	0.961183	0.716216	0.990476	0.096828	0.956594	0.038817	0.283784	0.98636	0.80303	53	520	21	5	599
GBM	TCGA-06-2565	0.74359	0.982079	0.74359	0.982079	0.0653266	0.966499	0.0179211	0.25641	0.98456	0.74359	29	548	10	10	597
GBM	TCGA-06-2569	0.666667	0.982609	0.538462	0.989781	0.0295359	0.973277	0.0173913	0.461538	0.929745	0.595745	14	678	12	7	711
GBM	TCGA-06-5410	1	0.980676	0.0769231	1	0.00160772	0.980707	0.0193237	0.923077	0.99839	0.142857	1	609	12	0	622
GBM	TCGA-06-5413	0.933333	0.976321	0.763636	0.994434	0.0757576	0.973064	0.0236794	0.236364	0.986642	0.84	42	536	13	3	594
GBM	TCGA-06-5859	0.805556	0.958559	0.557692	0.987013	0.0609137	0.949239	0.0414414	0.442308	0.96972	0.659091	29	532	23	7	591
GBM	TCGA-06-6693	0.675	0.982548	0.72973	0.977431	0.0652529	0.96248	0.017452	0.27027	0.98486	0.701299	27	563	10	13	613
GBM	TCGA-06-6694	0.69863	0.966728	0.73913	0.959633	0.118893	0.934853	0.0332717	0.26087	0.961892	0.71831	51	523	18	22	614
GBM	TCGA-06-6698	0.68	0.988636	0.809524	0.977528	0.066313	0.96817	0.0113636	0.190476	0.981591	0.73913	17	348	4	8	377
GBM	TCGA-06-6699	0.607143	0.980231	0.73913	0.964344	0.0844646	0.948718	0.0197694	0.26087	0.969096	0.666667	34	595	12	22	663
GBM	TCGA-12-0615	0.777778	0.972892	0.7	0.981763	0.0752089	0.958217	0.0271084	0.3	0.983211	0.736842	42	646	18	12	718
GBM	TCGA-12-0616	0.777778	0.970313	0.595745	0.987281	0.0532544	0.960059	0.0296875	0.404255	0.97079	0.674699	28	621	19	8	676
GBM	TCGA-12-0618	0.59375	0.982721	0.703704	0.972222	0.0646465	0.957576	0.0172786	0.296296	0.977389	0.644068	19	455	8	13	495
GBM	TCGA-12-5295	0.836066	0.962	0.728571	0.979633	0.108734	0.948307	0.038	0.271429	0.97623	0.778626	51	481	19	10	561
GBM	TCGA-14-0786	0.757576	0.975655	0.657895	0.984877	0.0582011	0.962963	0.0243446	0.342105	0.984111	0.704225	25	521	13	8	567
GBM	TCGA-14-0787	0.741935	0.971787	0.560976	0.987261	0.0463378	0.961136	0.0282132	0.439024	0.971332	0.638889	23	620	18	8	669
GBM	TCGA-14-0789	0.932203	0.952692	0.654762	0.993197	0.0877976	0.950893	0.0473083	0.345238	0.983797	0.769231	55	584	29	4	672
GBM	TCGA-14-0817	0.857143	0.97989	0.813559	0.985294	0.092869	0.968491	0.0201097	0.186441	0.99112	0.834783	48	536	11	8	603
GBM	TCGA-14-1043	0.95	0.985507	0.703704	0.998165	0.034965	0.984266	0.0144928	0.296296	0.996196	0.808511	19	544	8	1	572
GBM	TCGA-14-1456	0.956522	0.970414	0.52381	0.998478	0.0329041	0.969957	0.0295858	0.47619	0.986558	0.676923	22	656	20	1	699
GBM	TCGA-14-1823	1	0.976549	0.681818	1	0.0478469	0.977671	0.0234506	0.318182	0.994417	0.810811	30	583	14	0	627
GBM	TCGA-14-1825	0.702128	0.988848	0.846154	0.974359	0.0803419	0.965812	0.0111524	0.153846	0.991576	0.767442	33	532	6	14	585
GBM	TCGA-14-1829	0.891304	0.981555	0.745455	0.993333	0.0571429	0.976398	0.0184453	0.254545	0.986252	0.811881	41	745	14	5	805
GBM	TCGA-14-3476	0.888889	0.969582	0.666667	0.992218	0.0640569	0.964413	0.0304183	0.333333	0.978348	0.761905	32	510	16	4	562
GBM	TCGA-16-0846	0.745098	0.966011	0.666667	0.976492	0.0836066	0.947541	0.0339893	0.333333	0.951419	0.703704	38	540	19	13	610
GBM	TCGA-16-0861	0.672414	0.976786	0.75	0.966431	0.0938511	0.94822	0.0232143	0.25	0.978818	0.709091	39	547	13	19	618
GBM	TCGA-19-1390	0.614035	0.975045	0.833333	0.92555	0.168889	0.914074	0.0249554	0.166667	0.964115	0.707071	70	547	14	44	675
GBM	TCGA-19-4068	0.88	0.978333	0.77193	0.989882	0.0769231	0.970769	0.0216667	0.22807	0.9679	0.82243	44	587	13	6	650
GBM	TCGA-19-5950	0.836735	0.97619	0.745455	0.986254	0.0769231	0.965463	0.0238095	0.254545	0.987332	0.788462	41	574	14	8	637
GBM	TCGA-26-5136	0.883721	0.970248	0.678571	0.991554	0.066358	0.964506	0.0297521	0.321429	0.978474	0.767677	38	587	18	5	648
GBM	TCGA-26-6173	0.827586	0.969697	0.571429	0.991394	0.046549	0.963082	0.030303	0.428571	0.984848	0.676056	24	576	18	5	623
GBM	TCGA-27-1830	0.891892	0.96357	0.622642	0.992495	0.0631399	0.959044	0.0364299	0.377358	0.985182	0.733333	33	529	20	4	586
GBM	TCGA-27-1831	0.869565	0.968921	0.701754	0.988806	0.0775717	0.961214	0.0310786	0.298246	0.985057	0.776699	40	530	17	6	593
GBM	TCGA-27-1832	0.928571	0.97786	0.684211	0.996241	0.0491228	0.975439	0.0221402	0.315789	0.985767	0.787879	26	530	12	2	570
GBM	TCGA-27-1835	0.724138	0.9791	0.763636	0.9744	0.0852941	0.957353	0.0209003	0.236364	0.98481	0.743363	42	609	13	16	680
GBM	TCGA-27-1837	0.787879	0.97074	0.604651	0.987741	0.0537459	0.960912	0.0292599	0.395349	0.98284	0.684211	26	564	17	7	614
GBM	TCGA-27-1838	0.878378	0.971299	0.77381	0.986196	0.100543	0.961957	0.0287009	0.22619	0.98667	0.822785	65	643	19	9	736
GBM	TCGA-27-2526	0.72973	0.990323	0.818182	0.983974	0.0563166	0.975647	0.00967742	0.181818	0.980209	0.771429	27	614	6	10	657
GBM	TCGA-28-1753	0.878049	0.978159	0.72	0.992089	0.0601173	0.972141	0.0218409	0.28	0.981489	0.791209	36	627	14	5	682
GBM	TCGA-28-2509	0.581395	0.974074	0.641026	0.966912	0.0737564	0.945111	0.0259259	0.358974	0.930986	0.609756	25	526	14	18	583
GBM	TCGA-28-2513	0.964286	0.971993	0.613636	0.998308	0.0440945	0.971654	0.0280066	0.386364	0.996293	0.75	27	590	17	1	635
GBM	TCGA-28-5218	0.705882	0.95534	0.342857	0.98994	0.0319549	0.947368	0.0446602	0.657143	0.961508	0.461538	12	492	23	5	532
GBM	TCGA-28-5219	0.72973	0.977509	0.675	0.982609	0.0601626	0.962602	0.0224913	0.325	0.96811	0.701299	27	565	13	10	615
GBM	TCGA-28-6450	0.711538	0.972495	0.72549	0.970588	0.0926916	0.948307	0.0275049	0.27451	0.970719	0.718447	37	495	14	15	561
GBM	TCGA-32-1982	0.9	0.982669	0.84375	0.989529	0.0941915	0.974882	0.017331	0.15625	0.991306	0.870968	54	567	10	6	637
GBM	TCGA-32-2495	0.714286	0.974359	0.754717	0.968627	0.0994671	0.94849	0.025641	0.245283	0.932481	0.733945	40	494	13	16	563
GBM	TCGA-32-4208	0.76	0.982363	0.655172	0.989343	0.0422297	0.972973	0.0176367	0.344828	0.976367	0.703704	19	557	10	6	592
GBM	TCGA-41-2573	0.588235	0.960073	0.47619	0.974217	0.0581197	0.938462	0.0399274	0.52381	0.9534	0.526316	20	529	22	14	585
GBM	TCGA-41-2575	0.592593	0.971377	0.666667	0.961062	0.0880914	0.93801	0.0286225	0.333333	0.955675	0.627451	32	543	16	22	613
GBM	TCGA-41-4097	0.947368	0.973941	0.529412	0.998331	0.0300158	0.973144	0.0260586	0.470588	0.991942	0.679245	18	598	16	1	633
GBM	TCGA-41-5651	0.606742	0.977578	0.782609	0.949202	0.117414	0.934037	0.0224215	0.217391	0.971129	0.683544	54	654	15	35	758
GBM	TCGA-74-6577	0.814815	0.97891	0.647059	0.991103	0.045302	0.971477	0.0210896	0.352941	0.98236	0.721311	22	557	12	5	596
GBM	TCGA-76-6192	0.945946	0.973585	0.714286	0.996139	0.0652557	0.971781	0.0264151	0.285714	0.993218	0.813953	35	516	14	2	567
GBM	TCGA-76-6657	0.853659	0.976395	0.76087	0.986985	0.0808679	0.966469	0.0236052	0.23913	0.965299	0.804598	35	455	11	6	507
GBM	TCGA-76-6661	0.78	0.978814	0.795918	0.976744	0.0957854	0.95977	0.0211864	0.204082	0.964809	0.787879	39	462	10	11	522
GBM	TCGA-76-6664	0.93617	0.956349	0.666667	0.993814	0.0852995	0.954628	0.0436508	0.333333	0.984296	0.778761	44	482	22	3	551
GBM	TCGA-87-5896	0.844828	0.969262	0.765625	0.981328	0.106227	0.956044	0.0307377	0.234375	0.977053	0.803279	49	473	15	9	546
GBM	R001.DNA.1	0.268293	0.978118	0.52381	0.937107	0.0823293	0.919679	0.0218818	0.47619	0.914821	0.354839	11	447	10	30	498
GBM	R002.DNA.1	0.297872	0.987474	0.7	0.934783	0.0893536	0.925856	0.0125261	0.3	0.956892	0.41791	14	473	6	33	526
GBM	R003.DNA.1	0.257143	0.984881	0.5625	0.946058	0.0702811	0.933735	0.0151188	0.4375	0.933416	0.352941	9	456	7	26	498
GBM	R004.DNA.1	0.272727	0.977912	0.214286	0.983838	0.021611	0.962672	0.0220884	0.785714	0.954545	0.24	3	487	11	8	509
GBM	R005.DNA.1	0.268293	0.979381	0.52381	0.940594	0.0779468	0.923954	0.0206186	0.47619	0.926779	0.354839	11	475	10	30	526
GBM	R007.DNA.1	0.306122	0.957066	0.384615	0.940246	0.0805921	0.904605	0.0429338	0.615385	0.890073	0.340909	15	535	24	34	608
GBM	R008.DNA.1	0.1	0.990499	0.333333	0.958621	0.0453515	0.950113	0.00950119	0.666667	0.929097	0.153846	2	417	4	18	441
GBM	R009.DNA.1	0.333333	0.91	0.181818	0.957895	0.0566038	0.877358	0.09	0.818182	0.84568	0.235294	14	637	63	28	742
GBM	R010.DNA.1	0.192308	0.979296	0.333333	0.95749	0.0510806	0.939096	0.0207039	0.666667	0.90297	0.243902	5	473	10	21	509
GBM	R011.DNA.1	0.583333	0.905054	0.101449	0.991611	0.0180451	0.899248	0.0949464	0.898551	0.883869	0.17284	7	591	62	5	665
GBM	R012.DNA.1	0.232143	0.986275	0.65	0.921245	0.0989399	0.911661	0.0137255	0.35	0.946989	0.342105	13	503	7	43	566
GBM	R013.DNA.1	0.375	0.967632	0.486486	0.949833	0.0755906	0.922835	0.032368	0.513514	0.910775	0.423529	18	568	19	30	635
GBM	R014.DNA.1	0.3625	0.892074	0.47541	0.838352	0.212483	0.779548	0.107926	0.52459	0.80196	0.411348	58	529	64	102	753
GBM	R015.DNA.1	0.24	0.968921	0.26087	0.965392	0.0437063	0.937063	0.0310786	0.73913	0.82841	0.25	6	530	17	19	572
GBM	R016.DNA.1	0.55	0.973166	0.423077	0.983725	0.0345423	0.958549	0.0268336	0.576923	0.948658	0.478261	11	544	15	9	579
GBM	R017.DNA.1	0.914286	0.980695	0.761905	0.994129	0.0632911	0.976492	0.019305	0.238095	0.948483	0.831169	32	508	10	3	553
GBM	R018.DNA.1	0.928571	0.980231	0.684211	0.99665	0.0440945	0.977953	0.0197694	0.315789	0.986409	0.787879	26	595	12	2	635
GBM	R019.DNA.1	0.8125	0.965517	0.604651	0.987552	0.0609524	0.95619	0.0344828	0.395349	0.978448	0.693333	26	476	17	6	525
GBM	R020.DNA.1	0.833333	0.974152	0.714286	0.986907	0.071964	0.964018	0.0258481	0.285714	0.981657	0.769231	40	603	16	8	667
GBM	R021.DNA.1	0.258065	0.976226	0.5	0.934566	0.0843537	0.915646	0.0237741	0.5	0.931685	0.340426	16	657	16	46	735
GBM	R022.DNA.1	0.190909	0.978984	0.636364	0.862654	0.161527	0.851689	0.0210158	0.363636	0.95531	0.293706	21	559	12	89	681
GBM	R023.DNA.1	0.280702	0.984127	0.64	0.931553	0.0913462	0.919872	0.015873	0.36	0.9254	0.390244	16	558	9	41	624
GBM	R024.DNA.1	0.548387	0.985102	0.68	0.974217	0.0545775	0.961268	0.0148976	0.32	0.969364	0.607143	17	529	8	14	568
GBM	R025.DNA.1	0.5	0.984871	0.285714	0.993893	0.0119581	0.979073	0.0151286	0.714286	0.963691	0.363636	4	651	10	4	669
GBM	R026.DNA.1	0.294118	0.976266	0.4	0.962559	0.0510511	0.941441	0.0237342	0.6	0.941968	0.338983	10	617	15	24	666
GBM	R027.DNA.1	0.173333	0.972177	0.433333	0.905488	0.109329	0.88484	0.0278232	0.566667	0.927921	0.247619	13	594	17	62	686
GBM	R028.DNA.1	0.275	0.985207	0.52381	0.958273	0.0558659	0.945531	0.0147929	0.47619	0.939127	0.360656	11	666	10	29	716
GBM	R029.DNA.1	0.384615	0.985689	0.384615	0.985689	0.0227273	0.972028	0.0143113	0.615385	0.954864	0.384615	5	551	8	8	572
GBM	R030.DNA.1	0.861538	0.966611	0.736842	0.984694	0.0978916	0.956325	0.033389	0.263158	0.98197	0.794326	56	579	20	9	664
GBM	R032.DNA.1	0.970588	0.971698	0.647059	0.998384	0.0507463	0.971642	0.0283019	0.352941	0.993248	0.776471	33	618	18	1	670
GBM	R033.DNA.1	0.895833	0.981575	0.796296	0.99154	0.0744186	0.975194	0.0184255	0.203704	0.987263	0.843137	43	586	11	5	645
GBM	R034.DNA.1	0.916667	0.963222	0.611111	0.994575	0.0593081	0.960461	0.0367776	0.388889	0.991584	0.733333	33	550	21	3	607
GBM	R035.DNA.1	0.733333	0.975143	0.77193	0.969582	0.102916	0.950257	0.0248566	0.22807	0.976291	0.752137	44	510	13	16	583
GBM	R036.DNA.1	0.869565	0.978346	0.645161	0.994	0.0433145	0.973635	0.0216535	0.354839	0.984851	0.740741	20	497	11	3	531
GBM	R037.DNA.1	0.21875	0.968992	0.259259	0.961538	0.0472674	0.93353	0.0310078	0.740741	0.907122	0.237288	7	625	20	25	677
GBM	R038.DNA.1	0.897059	0.975221	0.813333	0.987455	0.107425	0.966825	0.0247788	0.186667	0.976965	0.853147	61	551	14	7	633
GBM	R039.DNA.1	0.521739	0.98539	0.571429	0.982201	0.0359937	0.968701	0.0146104	0.428571	0.973461	0.545455	12	607	9	11	639
GBM	R040.DNA.1	0.4	0.96063	0.5	0.942085	0.0896057	0.910394	0.0393701	0.5	0.920079	0.444444	20	488	20	30	558
GBM	R041.DNA.1	0.0625	0.968668	0.0769231	0.96114	0.0401003	0.932331	0.0313316	0.923077	0.877774	0.0689655	1	371	12	15	399
GBM	R042.DNA.1	0.366667	0.968543	0.366667	0.968543	0.0473186	0.940063	0.031457	0.633333	0.922627	0.366667	11	585	19	19	634
GBM	R043.DNA.1	0.357143	0.973577	0.277778	0.981557	0.027668	0.956522	0.0264228	0.722222	0.950929	0.3125	5	479	13	9	506
GBM	R044.DNA.1	0.421053	0.975143	0.380952	0.978887	0.0350554	0.95572	0.0248566	0.619048	0.94596	0.4	8	510	13	11	542
GBM	R045.DNA.1	0.4	0.983683	0.222222	0.992941	0.0115207	0.976959	0.016317	0.777778	0.895105	0.285714	2	422	7	3	434
GBM	R046.DNA.1	0.4	0.981524	0.2	0.992991	0.0114155	0.974886	0.0184758	0.8	0.88776	0.266667	2	425	8	3	438
GBM	R047.DNA.1	0.214286	0.962877	0.157895	0.974178	0.0314607	0.939326	0.037123	0.842105	0.882996	0.181818	3	415	16	11	445
GBM	R048.DNA.1	0.285714	0.98088	0.166667	0.990347	0.0132075	0.971698	0.0191205	0.833333	0.934717	0.210526	2	513	10	5	530
GBM	R049.DNA.1	0.147059	0.975709	0.294118	0.943249	0.0643939	0.922348	0.0242915	0.705882	0.901703	0.196078	5	482	12	29	528
GBM	R050.DNA.1	0.384615	0.984227	0.333333	0.987342	0.0200927	0.972179	0.0157729	0.666667	0.954987	0.357143	5	624	10	8	647
GBM	R051.DNA.1	0.166667	0.974359	0.05	0.993122	0.00803213	0.967871	0.025641	0.95	0.925326	0.0769231	1	722	19	5	747
GBM	R052.DNA.1	0.272727	0.985372	0.352941	0.978864	0.0284238	0.965116	0.0146277	0.647059	0.880742	0.307692	6	741	11	16	774
GBM	R053.DNA.1	0.153846	0.969609	0.0869565	0.983847	0.0184659	0.954545	0.0303907	0.913043	0.857509	0.111111	2	670	21	11	704
GBM	R054.DNA.1	0.333333	0.938333	0.075	0.989455	0.0147783	0.929392	0.0616667	0.925	0.828889	0.122449	3	563	37	6	609
GBM	R055.DNA.1	0.148148	0.976485	0.173913	0.971675	0.0323353	0.949701	0.0235149	0.826087	0.82852	0.16	4	789	19	23	835
GBM	R056.DNA.1	0.183333	0.953808	0.229167	0.939729	0.0696864	0.900116	0.0461923	0.770833	0.8232	0.203704	11	764	37	49	861
GBM	R057.DNA.1	0.255814	0.961801	0.282051	0.956581	0.0554124	0.92268	0.0381992	0.717949	0.906659	0.268293	11	705	28	32	776
GBM	R058.DNA.1	0.0434783	0.964529	0.037037	0.969822	0.0304233	0.936508	0.0354707	0.962963	0.875912	0.04	1	707	26	22	756
GBM	R059.DNA.1	0.0769231	0.958949	0.0384615	0.979866	0.0209003	0.940514	0.0410509	0.961538	0.878237	0.0512821	1	584	25	12	622
GBM	R060.DNA.1	0.347826	0.963082	0.258065	0.97561	0.0356037	0.941176	0.0369181	0.741935	0.914858	0.296296	8	600	23	15	646
GBM	R061.DNA.1	0.412698	0.961538	0.448276	0.955795	0.0703911	0.922905	0.0384615	0.551724	0.937443	0.429752	26	800	32	37	895
GBM	R062.DNA.1	0.272727	0.963064	0.181818	0.977778	0.0292165	0.942895	0.0369357	0.818182	0.905298	0.218182	6	704	27	16	753
GBM	R063.DNA.1	0.181818	0.96	0.117647	0.97561	0.0284974	0.937824	0.04	0.882353	0.901273	0.142857	4	720	30	18	772
GBM	R064.DNA.1	0.222222	0.970399	0.30303	0.95564	0.0547445	0.92944	0.029601	0.69697	0.889775	0.25641	10	754	23	35	822
GBM	R065.DNA.1	0.48	0.969512	0.324324	0.983911	0.0295858	0.95503	0.0304878	0.675676	0.936195	0.387097	12	795	25	13	845
GBM	R066.DNA.1	0.310345	0.971499	0.28125	0.975124	0.034689	0.948565	0.0285006	0.71875	0.938726	0.295082	9	784	23	20	836
GBM	R067.DNA.1	0.3	0.950481	0.0769231	0.989971	0.0135685	0.941655	0.0495186	0.923077	0.919257	0.122449	3	691	36	7	737
GBM	R068.DNA.1	0.232143	0.973653	0.371429	0.949766	0.0628507	0.927048	0.0263473	0.628571	0.880357	0.285714	13	813	22	43	891
GBM	R070.DNA.1	0.113208	0.973502	0.206897	0.947309	0.0575461	0.923996	0.0264977	0.793103	0.854274	0.146341	6	845	23	47	921
GBM	R071.DNA.1	0.323077	0.966265	0.428571	0.947991	0.0726257	0.919553	0.0337349	0.571429	0.920482	0.368421	21	802	28	44	895
GBM	R072.DNA.1	0.105263	0.958188	0.0769231	0.970018	0.0320405	0.93086	0.0418118	0.923077	0.849257	0.0888889	2	550	24	17	593
GBM	R073.DNA.1	0.0967742	0.947839	0.0789474	0.957831	0.0441595	0.910256	0.052161	0.921053	0.847988	0.0869565	3	636	35	28	702
GBM	R074.DNA.1	0.321429	0.965015	0.272727	0.9721	0.0392157	0.939776	0.0349854	0.727273	0.936589	0.295082	9	662	24	19	714
GBM	R075.DNA.1	0.545455	0.963534	0.1875	0.992775	0.0151934	0.957182	0.0364656	0.8125	0.958817	0.27907	6	687	26	5	724
GBM	R076.DNA.1	0.296296	0.96875	0.285714	0.970266	0.0404798	0.941529	0.03125	0.714286	0.877199	0.290909	8	620	20	19	667
GBM	R077.DNA.1	0.230769	0.972701	0.24	0.971306	0.0360111	0.945983	0.0272989	0.76	0.904012	0.235294	6	677	19	20	722
GBM	R094.DNA.1	0.142857	0.926186	0.0666667	0.966972	0.0355932	0.898305	0.0738137	0.933333	0.804502	0.0909091	3	527	42	18	590
GBM	R095.DNA.1	0.55	0.952782	0.282051	0.984321	0.0326264	0.939641	0.0472175	0.717949	0.944688	0.372881	11	565	28	9	613
GBM	R097.DNA.1	0.166667	0.943252	0.195652	0.931818	0.0764873	0.883853	0.0567485	0.804348	0.809248	0.18	9	615	37	45	706
GBM	R098.DNA.1	0.390244	0.940789	0.307692	0.958124	0.0631741	0.906009	0.0592105	0.692308	0.878731	0.344086	16	572	36	25	649
GBM	R099.DNA.1	0.26087	0.970888	0.230769	0.975146	0.0323944	0.947887	0.0291121	0.769231	0.872476	0.244898	6	667	20	17	710
GBM	R100.DNA.1	0.2	0.935484	0.102041	0.969605	0.0353607	0.909477	0.0645161	0.897959	0.889853	0.135135	5	638	44	20	707
GBM	R101.DNA.1	0.282609	0.942172	0.240741	0.952924	0.0609272	0.901987	0.0578279	0.759259	0.869504	0.26	13	668	41	33	755
GBM	R103.DNA.1	0.285714	0.940367	0.0487805	0.991935	0.01059	0.933434	0.059633	0.95122	0.821538	0.0833333	2	615	39	5	661
GBM	R104.DNA.1	0.333333	0.935484	0.137255	0.978528	0.029872	0.917496	0.0645161	0.862745	0.879626	0.194444	7	638	44	14	703
GBM	R105.DNA.1	0.136364	0.944149	0.0666667	0.973937	0.0284238	0.921189	0.0558511	0.933333	0.855053	0.0895522	3	710	42	19	774
GBM	R106.DNA.1	0.264706	0.949511	0.225	0.958882	0.0524691	0.91358	0.0504886	0.775	0.84887	0.243243	9	583	31	25	648
GBM	R107.DNA.1	0.272727	0.949422	0.0789474	0.98797	0.0156472	0.938834	0.050578	0.921053	0.929716	0.122449	3	657	35	8	703
GBM	R108.DNA.1	0.578947	0.957162	0.255814	0.988935	0.0248042	0.947781	0.042838	0.744186	0.958571	0.354839	11	715	32	8	766
GBM	R109.DNA.1	0.382353	0.954103	0.282609	0.970297	0.0451527	0.928287	0.0458971	0.717391	0.917655	0.325	13	686	33	21	753
GBM	R110.DNA.1	0.333333	0.941441	0.170213	0.975117	0.0347826	0.92029	0.0585586	0.829787	0.926114	0.225352	8	627	39	16	690
