# Supplementary material for: Identification of potentially oncogenic alterations from tumor-only samples reveals Fanconi anemia pathway mutations in bladder carcinomas
Source: NPJ Genom Med. 2017 Oct 3;2:29. doi: 10.1038/s41525-017-0032-5 (PMC5677944; doi:10.1038/s41525-017-0032-5)
Supplement: Supplementary file 9 — Supplementary Table 7 [file 41525_2017_32_MOESM9_ESM.xlsx]

## Sheet: a. by cohort
Method	Sensitivity	Specificity	Pos.Pred.Value	Neg.Pred.Value	Prevalence	Accuracy	False.Pos.Rate	False.Disc.Rate	AUC	Fscore	TP	TN	FP	FN	Total
FFPE	0.940426	0.970761	0.539024	0.997774	0.0350799	0.969697	0.0292389	0.460976	0.991871	0.685271	221	6275	189	14	6699
Frozen	0.878508	0.965763	0.765178	0.984276	0.112681	0.955931	0.0342367	0.234822	0.984327	0.817936	13334	115429	4092	1844	134699
	Frozen values also represented in Supplementary table 6

## Sheet: b. by FPPE case
Sensitivity	Specificity	Pos.Pred.Value	Neg.Pred.Value	Prevalence	Accuracy	False.Pos.Rate	False.Disc.Rate	AUC	Fscore	TN	TP	FN	FP	Total	Case
0.955882	0.981297	0.896552	0.992434	0.144989	0.977612	0.0187032	0.103448	0.992234	0.925267	787	130	6	15	938	TCGA-44-2656_4af6cb5c-4ca2-49c7-b0c5-9f777e172bde_03b8420d-480f-48e1-88a7-8ee9917049a6
1	0.969098	0.342105	1	0.0158151	0.969586	0.0309023	0.657895	0.995341	0.509804	784	13	0	25	822	TCGA-44-2662_48c55260-6271-4ecc-b04c-81bead1de5e8_0473acaa-cd98-4550-9ccf-e2da3a4843b0
0.888889	0.97943	0.380952	0.998387	0.0140406	0.978159	0.0205696	0.619048	0.996132	0.533333	619	8	1	13	641	TCGA-44-2665_c95ec9ab-eca4-48ba-ac22-469e32accdc3_4b84f6af-2361-4e9b-9c8c-f1cbeb8513f2
1	0.973294	0.142857	1	0.00443131	0.973412	0.0267062	0.857143	0.998516	0.25	656	3	0	18	677	TCGA-44-2666_c658a655-5134-4dfd-b9e9-e5daec37fca3_22922a1e-d7f6-442d-9a4d-79721ee3b50f
0.966667	0.962675	0.54717	0.998387	0.0445765	0.962853	0.037325	0.45283	0.987818	0.698795	619	29	1	24	673	TCGA-44-4112_9bbfdad9-a417-49a6-ad5d-e865f63824bf_b31338fd-60d8-48c2-ab4d-cb5064995245
0.666667	0.954545	0.0571429	0.998559	0.00411523	0.953361	0.0454545	0.942857	0.963269	0.105263	693	2	1	33	729	TCGA-44-5645_bc087672-9d56-4c0f-8a0e-bfa2079f8944_7f4b8638-3af7-4e03-b4c3-0a46afb3e2f7
1	0.973793	0.296296	1	0.0109141	0.974079	0.0262069	0.703704	0.996552	0.457143	706	8	0	19	733	TCGA-44-6146_df6f7086-9b48-46aa-ad7e-c0545d3af19f_fd0a082d-ea1b-418d-9691-b9f3e07c9b87
0.862069	0.976608	0.609756	0.994048	0.0406732	0.97195	0.0233918	0.390244	0.988808	0.714286	668	25	4	16	713	TCGA-44-6147_3781c362-4601-4534-a6b8-b513e92cc2f6_3ca8208a-ca5b-45e8-968d-9f47b6201fd1
0.75	0.96619	0.103448	0.998656	0.00517464	0.965071	0.0338101	0.896552	0.972367	0.181818	743	3	1	26	773	TCGA-44-6775_aff68d78-91fe-4d6c-aaa2-72d6f259c0df_a614b2ce-3d15-4aa0-8403-1427e7ccf847
0.898908	0.97077	0.375142	0.99783	0.0316367	0.969565	0.02923	0.624858	0.987893	0.48619	697.222	24.5556	1.55556	21	744.333	Mean
0.955882	0.973294	0.342105	0.998559	0.0140406	0.97195	0.0267062	0.657895	0.992234	0.509804	693	8	1	19	729	Median
