# Supplementary material for: Identification of potentially oncogenic alterations from tumor-only samples reveals Fanconi anemia pathway mutations in bladder carcinomas
Source: NPJ Genom Med. 2017 Oct 3;2:29. doi: 10.1038/s41525-017-0032-5 (PMC5677944; doi:10.1038/s41525-017-0032-5)
Supplement: Supplementary file 10 — Supplementary Table 8 [file 41525_2017_32_MOESM10_ESM.xlsx]

## Sheet: Compare methods
Cancer	Method	Sensitivity	Specificity	Pos.Pred.Value	Neg.Pred.Value	Prevalence	Accuracy	False.Pos.Rate	False.Disc.Rate	AUC	Fscore	TP	TN	FP	FN	Total
Ped.Glioma	TOBI	0.382353	0.996529	0.65	0.989658	0.0165813	0.986345	0.00347136	0.35	0.967883	0.481481	26	4019	14	42	4101
GBM	TOBI	0.283019	0.945253	0.178571	0.969089	0.0403553	0.918528	0.0547474	0.821429	0.846481	0.218978	45	3574	207	114	3940
Ped.Glioma	VN	0.962963	0.144359	6.04731e-05	0.999986	5.37338e-05	0.144403	0.855641	0.99994	.	0.000120939	78	217599	1289751	3	1507431
GBM	VN	0.989247	0.13374	7.29378e-05	0.999995	6.38705e-05	0.133794	0.86626	0.999927	.	0.000145865	184	389444	2522512	2	2912142
Ped.Glioma	SomVarIUS	.	.	0	.	.	.	.	1	.	.	0	.	693	.	693
GBM	SomVarIUS	.	.	0.00422177	.	.	.	.	0.995778	.	.	98	.	23115	.	23213
