# Supplementary material for: Identification of potentially oncogenic alterations from tumor-only samples reveals Fanconi anemia pathway mutations in bladder carcinomas
Source: NPJ Genom Med. 2017 Oct 3;2:29. doi: 10.1038/s41525-017-0032-5 (PMC5677944; doi:10.1038/s41525-017-0032-5)
Supplement: Supplementary file 11 — Supplementary Table 9 [file 41525_2017_32_MOESM11_ESM.xlsx]

## Sheet: 565_cancer
# unmodified from Zhang, J., Walsh, M.F., Wu, G., Edmonson, M.N., Gruber, T.A., Easton, J., Hedges, D., Ma, X., Zhou, X., Yergeau, D.A., et al. (2015). Germline Mutations in Predisposition Genes in Pediatric Cancer. N. Engl. J. Med. 0
ALK
APC
BAP1
BMPR1A
BRAF
BRCA1
BRCA2
CBL
CDC73
CDH1
CDK4
CDKN1C
CDKN2A
CEBPA
DICER1
EPCAM
FH
GATA2
HRAS
KRAS
MAP2K1
MAP2K2
MAX
MEN1
MLH1
MSH2
MSH6
NF1
NF2
NRAS
PALB2
PAX5
PHOX2B
PMS2
PRKAR1A
PTCH1
PTEN
PTPN11
RAF1
RB1
RET
RUNX1
SDHA
SDHAF2
SDHB
SDHC
SDHD
SHOC2
SMAD4
SMARCA4
SMARCB1
SOS1
STK11
SUFU
TMEM127
TP53
TSC1
TSC2
VHL
WT1
ATM
BLM
BRIP1
DDB2
ERCC1
ERCC2
ERCC3
ERCC4
ERCC5
FANCA
FANCC
FANCD2
FANCE
FANCF
FANCG
FANCI
FANCL
FANCM
MUTYH
NBN
NHP2
NOP10
RAD51C
RECQL4
SH2B3
TERT
WRN
XPA
XPC
ARHGEF12
ARID1A
ARID2
ASXL1
AXIN2
BARD1
BCL10
BCR
BUB1B
CAMTA1
CASP8
CBFA2T3
CDH11
CDKN1A
CDKN2C
CHEK2
CREBBP
CYLD
ETV6
EXT1
EXT2
FBXW7
FHIT
FLCN
FOXO1
FOXO3
FOXO4
FOXP1
GPC3
HOXB13
IDH1
IGF2R
KLF6
LRIG3
MAF
MAFB
MAP2K4
MN1
MUC1
NCOA4
NDRG1
NOTCH1
NR4A3
PBRM1
PHF6
PML
PMS1
PRDM1
SMO
SOCS1
SYK
TCF7L2
TET2
TFE3
TNFAIP3
TRIM24
WIF1
ZBTB16
ABL1
ABL2
BTK
EGFR
ERBB2
FGFR1
FGFR2
FGFR3
FLT3
ITK
JAK1
JAK2
JAK3
KDR
KIT
LCK
MET
NTRK1
NTRK3
PDGFRA
PDGFRB
ROS1
TYK2
ABCA4
ABCD1
ABI1
ACKR3
ACSL3
ACSL6
AFF1
AFF3
AFF4
AKAP9
AKT1
AKT2
ALDH2
AMER1
ARHGAP26
ARID5B
ARNT
ASPSCR1
ATIC
ATRX
BCL11A
BCL11B
BCL2
BCL3
BCL6
BCL7A
BCL9
BCOR
BIRC3
BMP4
BRD3
BRD4
BTG1
C2orf44
CANT1
CARD11
CARS
CASC5
CASP10
CBFB
CBLB
CBLC
CCDC6
CCNB1IP1
CCND1
CCND2
CCND3
CCNE1
CD274
CD74
CD79A
CD79B
CDC25A
CDK12
CDK6
CDX2
CHCHD7
CHIC2
CHN1
CIC
CIITA
CLP1
CLTC
CLTCL1
CNBP
CNTRL
COL1A1
COLCA2
COX6C
CREB1
CREB3L1
CREB3L2
CRLF2
CRTC1
CRTC3
CTNNB1
DAXX
DDIT3
DDX10
DDX5
DDX6
DEK
DIP2B
DIS3L2
DKC1
DNM2
DNMT3A
DUSP10
DUX4L1
EBF1
ECT2L
EIF3H
EIF4A2
ELANE
ELF4
ELK4
ELL
ELN
EML4
EP300
EPS15
ERG
ETV1
ETV4
ETV5
EWSR1
EZH2
EZR
FAM175A
FAM46C
FANCB
FAP
FBXO11
FCGR2B
FCRL4
FEV
FGFR1OP
FIP1L1
FLI1
FLNA
FNBP1
FOXL2
FRG1
FRG2
FSTL3
FUBP1
FUS
G6PC3
GAR1
GAS7
GATA1
GATA3
GMPS
GNA11
GNAQ
GNAS
GOLGA5
GOPC
GPHN
GREM1
H3F3A
HAX1
HERPUD1
HEY1
HIP1
HIST1H4I
HLF
HMGA1
HMGA2
HMGN2P46
HNRNPA2B1
HOOK3
HOXA11
HOXA13
HOXA9
HOXC11
HOXC13
HOXD11
HOXD13
HSP90AA1
HSP90AB1
IDH2
IGH
IGK
IGL
IKZF1
IL2
IL21R
IL6ST
IL7R
IRF4
JAZF1
JUN
KAT6A
KAT6B
KDM5A
KDM5C
KDM6A
KDSR
KIAA1549
KIF5B
KLK2
KMT2A
KMT2C
KMT2D
KTN1
LAMA5
LASP1
LCP1
LHFP
LIFR
LMO1
LMO2
LPP
LYL1
MALAT1
MALT1
MAML2
MDM2
MDM4
MDS2
MECOM
MED12
MFN2
MITF
MKL1
MLF1
MLLT1
MLLT10
MLLT11
MLLT3
MLLT4
MLLT6
MNX1
MPL
MRE11A
MSI2
MSN
MTCP1
MYB
MYC
MYCL
MYCN
MYD88
MYNN
NACA
NCKIPSD
NCOA1
NCOA2
NFE2L2
NFIB
NFKB2
NIN
NKX2-1
NONO
NOTCH2
NPAT
NPM1
NSD1
NUMA1
NUP214
NUP98
NUTM1
NUTM2A
NUTM2B
OLIG2
OMD
OTX2
P2RY8
PALLD
PATZ1
PAX3
PAX7
PAX8
PBX1
PCM1
PCSK7
PDCD1LG2
PDE4DIP
PDGFB
PER1
PICALM
PIK3CA
PIK3R1
PIM1
PINK1
PLAG1
PMEL
POLD1
POLD3
POLE
POT1
POU2AF1
POU5F1
PPARG
PPM1D
PPP2R1A
PRCC
PRDM16
PRF1
PRRX1
PSIP1
RAB27A
RABEP1
RAD50
RAD51B
RAD51D
RAG1
RAG2
RALGDS
RANBP17
RAP1GDS1
RARA
RBM15
RBM8A
REL
RHBDF2
RHOH
RHPN2
RMI2
RNF213
RPL11
RPL22
RPL35A
RPL5
RPN1
RPS17
RPS19
RPS24
RPS7
RTEL1
SBDS
SCG5
SCN9A
SDC4
2016-09-05
2016-09-06
2016-09-09
SET
SETD2
SF3B1
SFPQ
SH2D1A
SH3GL1
SHROOM2
SLC34A2
SLC45A3
SMAD7
SMC1A
SNX29
SOX2
SPECC1
SPRED1
SRGAP3
SRSF2
SRSF3
SS18
SS18L1
SSX1
SSX2
SSX4
STX11
STXBP2
SUZ12
TAF15
TAL1
TAL2
TCEA1
TCF12
TCF3
TCF7L1
TCL1A
TCL6
TET1
TFG
TFPT
TFRC
TGFBR1
TGFBR2
THRAP3
TINF2
TLX1
TLX3
TMPRSS2
TNFRSF14
TNFRSF17
TOP1
TPM3
TPM4
TPR
TRA
TRB
TRD
TRG
TRIM27
TRIM33
TRIP11
TSHR
TTL
U2AF1
UNC13D
USP6
VTI1A
WAS
WHSC1
WRAP53
WWTR1
XPO1
XRCC2
YWHAE
ZMYM2
ZNF331
ZNF384
ZNF521
ZRSR2

## Sheet: 60_AD_genes
# unmodified from Zhang, J., Walsh, M.F., Wu, G., Edmonson, M.N., Gruber, T.A., Easton, J., Hedges, D., Ma, X., Zhou, X., Yergeau, D.A., et al. (2015). Germline Mutations in Predisposition Genes in Pediatric Cancer. N. Engl. J. Med. 0
ALK
APC
BAP1
BMPR1A
BRAF
BRCA1
BRCA2
CBL
CDC73
CDH1
CDK4
CDKN1C
CDKN2A
CEBPA
DICER1
EPCAM
FH
GATA2
HRAS
KRAS
MAP2K1
MAP2K2
MAX
MEN1
MLH1
MSH2
MSH6
NF1
NF2
NRAS
PALB2
PAX5
PHOX2B
PMS2
PRKAR1A
PTCH1
PTEN
PTPN11
RAF1
RB1
RET
RUNX1
SDHA
SDHAF2
SDHB
SDHC
SDHD
SHOC2
SMAD4
SMARCA4
SMARCB1
SOS1
STK11
SUFU
TMEM127
TP53
TSC1
TSC2
VHL
WT1

## Sheet: Fanconi_Anemia_Pathway
# modified from KEGG:http://www.genome.jp/kegg/pathway/map/map03460.html and http://www.genome.jp/dbget-bin/get_linkdb?-t+8+path:hsa03460
APITD1
ATR
ATRIP
BLM
BRCA1
BRCA2
BRIP1
EME1
EME2
ERCC1
ERCC4
FAAP100
FAAP24
FAN1
FANCA
FANCB
FANCC
FANCD2
FANCE
FANCF
FANCG
FANCI
FANCL
FANCM
HES1
MLH1
MUS81
PALB2
PMS2
POLH
POLI
POLK
POLN
POLZ1
POLZ2
RAD51
RAD51C
REV3L
REV1
RMI1
RMI2
RPA1
RPA2
RPA3
RPA4
SLX1A
SLX1B
SLX4
STRA13
TELO2
TOP3A
TOP3B
UBE2T
USP1
WDR48
