# Supplementary material for: Identification of potentially oncogenic alterations from tumor-only samples reveals Fanconi anemia pathway mutations in bladder carcinomas
Source: NPJ Genom Med. 2017 Oct 3;2:29. doi: 10.1038/s41525-017-0032-5 (PMC5677944; doi:10.1038/s41525-017-0032-5)
Supplement: Supplementary file 12 — Supplementary Table 10 [file 41525_2017_32_MOESM12_ESM.xlsx]

## Sheet: SLG counts cancer assoc.
Gene	# pred. somatic var.	# case with pred. var.	565 Cancer genes	AD gene	Fanconi anemia gene	BLCA cases	LGG cases	LUAD cases	Ped.Glioma cases	SKCM cases	STAD cases
FANCM	6	6	yes	no	yes	2	.	2	.	1	1
SETD2	1	1	yes	no	no	1	.	.	.	.	.
ARID1A	4	4	yes	no	no	2	1	.	.	.	1
BRCA2	3	3	yes	yes	yes	2	1	.	.	.	.
TCL1A	2	2	yes	no	no	1	.	.	.	1	.
LAMA5	6	6	yes	no	no	1	.	.	.	4	1
PPP2R1A	4	4	yes	no	no	1	.	.	.	1	2
TFRC	1	1	yes	no	no	1	.	.	.	.	.
NCOA2	3	3	yes	no	no	2	.	.	.	1	.
FGFR3	10	10	yes	no	no	1	1	3	.	1	4
FBXO11	2	2	yes	no	no	1	.	1	.	.	.
WRN	4	4	yes	no	no	1	.	.	.	3	.
PTCH1	6	6	yes	yes	no	1	1	1	.	.	3
PCSK7	2	2	yes	no	no	1	.	.	1	.	.
CIC	1	1	yes	no	no	1	.	.	.	.	.
TGFBR2	4	4	yes	no	no	2	.	.	.	2	.
MITF	1	1	yes	no	no	1	.	.	.	.	.
CDH11	1	1	yes	no	no	1	.	.	.	.	.
TET1	6	6	yes	no	no	1	1	1	.	2	1
ATM	13	13	yes	no	no	5	.	1	.	6	1
BCL6	2	2	yes	no	no	1	.	.	.	1	.
SUFU	2	2	yes	yes	no	1	.	.	.	1	.
PALLD	3	3	yes	no	no	1	.	.	.	2	.
FANCD2	1	1	yes	no	yes	1	.	.	.	.	.
SBDS	5	5	yes	no	no	1	4	.	.	.	.
CDH1	9	9	yes	yes	no	2	3	.	.	4	.
TCF3	1	1	yes	no	no	1	.	.	.	.	.
TNFAIP3	2	2	yes	no	no	1	.	1	.	.	.
SYK	1	1	yes	no	no	1	.	.	.	.	.
BCR	2	2	yes	no	no	1	.	.	.	1	.
APC	6	6	yes	yes	no	1	1	2	.	2	.
EZR	1	1	yes	no	no	1	.	.	.	.	.
RAG2	12	12	yes	no	no	4	3	3	.	2	.
P2RY8	8	8	yes	no	no	1	.	.	.	4	3
MAML2	2	2	yes	no	no	1	.	1	.	.	.
TRIM33	1	1	yes	no	no	1	.	.	.	.	.
JAK2	4	4	yes	no	no	1	1	1	.	.	1
GPHN	1	1	yes	no	no	1	.	.	.	.	.
TET2	5	5	yes	no	no	1	.	2	.	1	1
ETV4	2	2	yes	no	no	1	1	.	.	.	.
NCOA4	12	10	yes	no	no	1	2	2	.	3	4
PRDM16	4	4	yes	no	no	1	.	3	.	.	.
TSC2	7	7	yes	yes	no	3	1	.	.	2	1
FCRL4	3	3	yes	no	no	1	.	.	.	1	1
BMPR1A	3	3	yes	yes	no	1	1	1	.	.	.
ALK	5	5	yes	yes	no	1	.	1	.	2	1
EP300	3	3	yes	no	no	1	.	.	.	2	.
EGFR	8	8	yes	no	no	1	3	1	1	1	1
PBRM1	2	2	yes	no	no	1	.	.	.	1	.
CREBBP	1	1	yes	no	no	1	.	.	.	.	.
IDH1	6	6	yes	no	no	1	4	.	1	.	.
KLF6	1	1	yes	no	no	1	.	.	.	.	.
BCL9	6	6	yes	no	no	1	2	.	.	1	2
ERCC5	1	1	yes	no	no	1	.	.	.	.	.
NOTCH2	8	8	yes	no	no	1	1	2	.	4	.
FLNA	3	3	yes	no	no	1	.	2	.	.	.
BRIP1	2	2	yes	no	yes	1	.	.	.	.	1
CLTCL1	11	11	yes	no	no	1	.	2	.	8	.
TCF7L1	1	1	yes	no	no	.	.	1	.	.	.
ABCA4	10	10	yes	no	no	.	.	4	.	2	4
HOXB13	2	2	yes	no	no	.	.	2	.	.	.
MSH6	2	2	yes	yes	no	.	1	1	.	.	.
KDR	4	4	yes	no	no	.	.	1	.	1	2
ERCC4	1	1	yes	no	yes	.	.	1	.	.	.
CYLD	2	2	yes	no	no	.	1	1	.	.	.
PINK1	1	1	yes	no	no	.	.	1	.	.	.
EIF4A2	1	1	yes	no	no	.	.	1	.	.	.
ELL	1	1	yes	no	no	.	.	1	.	.	.
NSD1	2	2	yes	no	no	.	.	1	.	1	.
DDX10	1	1	yes	no	no	.	.	1	.	.	.
CLTC	1	1	yes	no	no	.	.	1	.	.	.
DDX5	1	1	yes	no	no	.	.	1	.	.	.
ASXL1	6	6	yes	no	no	.	2	2	.	1	1
RB1	5	5	yes	yes	no	.	2	1	.	1	1
AXIN2	6	6	yes	no	no	.	1	2	.	2	1
EXT2	1	1	yes	no	no	.	.	1	.	.	.
TRIP11	1	1	yes	no	no	.	.	1	.	.	.
FGFR2	1	1	yes	no	no	.	.	1	.	.	.
NUP98	2	2	yes	no	no	.	.	1	.	1	.
PMS1	3	3	yes	no	no	.	1	1	.	1	.
CD79A	2	2	yes	no	no	.	.	1	1	.	.
CBLB	2	2	yes	no	no	.	.	1	.	.	1
SRGAP3	2	2	yes	no	no	.	.	1	.	.	1
ZNF521	1	1	yes	no	no	.	.	1	.	.	.
MET	3	3	yes	no	no	.	.	1	.	.	2
BRCA1	4	4	yes	yes	yes	.	.	2	.	1	1
AMER1	4	4	yes	no	no	.	.	2	.	2	.
CRLF2	2	2	yes	no	no	.	.	1	.	1	.
TP53	7	7	yes	yes	no	.	5	1	1	.	.
NUMA1	2	2	yes	no	no	.	.	1	.	1	.
RPS7	1	1	yes	no	no	.	.	1	.	.	.
NUP214	1	1	yes	no	no	.	.	1	.	.	.
RANBP17	2	2	yes	no	no	.	.	1	.	1	.
NCOA1	1	1	yes	no	no	.	.	1	.	.	.
BLM	3	3	yes	no	yes	.	.	1	.	1	1
PDGFRB	1	1	yes	no	no	.	.	1	.	.	.
FANCA	3	3	yes	no	yes	.	.	1	.	1	1
CTNNB1	2	2	yes	no	no	.	.	1	.	1	.
HSP90AB1	1	1	yes	no	no	.	.	1	.	.	.
HNRNPA2B1	1	1	yes	no	no	.	.	1	.	.	.
AKAP9	6	6	yes	no	no	.	1	2	.	2	1
MKL1	1	1	yes	no	no	.	.	1	.	.	.
RAG1	3	3	yes	no	no	.	.	1	.	2	.
CAMTA1	1	1	yes	no	no	.	.	1	.	.	.
PCM1	1	1	yes	no	no	.	.	1	.	.	.
RET	7	7	yes	yes	no	.	4	1	.	.	2
ERBB2	6	6	yes	no	no	.	.	1	.	1	4
RAF1	1	1	yes	yes	no	.	.	1	.	.	.
BCL7A	1	1	yes	no	no	.	.	1	.	.	.
2016-09-06	1	1	yes	no	no	.	.	1	.	.	.
POLE	4	4	yes	no	no	.	.	1	.	3	.
LPP	2	2	yes	no	no	.	.	1	.	.	1
RBM8A	1	1	yes	no	no	.	.	1	.	.	.
RPS19	1	1	yes	no	no	.	.	1	.	.	.
ATRX	16	14	yes	no	no	.	.	.	.	16	.
PDGFRA	3	3	yes	no	no	.	.	.	.	2	1
ABCD1	41	40	yes	no	no	.	.	.	.	41	.
PER1	2	2	yes	no	no	.	.	.	.	2	.
MEN1	1	1	yes	yes	no	.	.	.	.	1	.
PRDM1	1	1	yes	no	no	.	.	.	.	1	.
SLC34A2	1	1	yes	no	no	.	.	.	.	1	.
POT1	1	1	yes	no	no	.	.	.	.	1	.
PRCC	1	1	yes	no	no	.	.	.	.	1	.
SMAD4	4	4	yes	yes	no	.	2	.	.	2	.
MLLT4	2	2	yes	no	no	.	.	.	.	2	.
BRD3	1	1	yes	no	no	.	.	.	.	1	.
SPECC1	2	2	yes	no	no	.	.	.	.	2	.
MLLT3	1	1	yes	no	no	.	.	.	.	1	.
CBL	2	2	yes	yes	no	.	.	.	.	1	1
USP6	3	3	yes	no	no	.	.	.	.	2	1
TYK2	4	4	yes	no	no	.	.	.	.	3	1
IGF2R	9	9	yes	no	no	.	5	.	.	3	1
CARD11	6	6	yes	no	no	.	1	.	.	1	4
DIS3L2	1	1	yes	no	no	.	.	.	.	1	.
SHROOM2	1	1	yes	no	no	.	.	.	.	1	.
KAT6A	1	1	yes	no	no	.	.	.	.	1	.
CDKN1A	1	1	yes	no	no	.	.	.	.	1	.
SDHA	1	1	yes	yes	no	.	.	.	.	1	.
HIP1	2	2	yes	no	no	.	.	.	.	2	.
TNFRSF17	1	1	yes	no	no	.	.	.	.	1	.
SH2B3	1	1	yes	no	no	.	.	.	.	1	.
NIN	2	2	yes	no	no	.	.	.	.	1	1
CHEK2	2	2	yes	no	no	.	1	.	.	1	.
BCOR	1	1	yes	no	no	.	.	.	.	1	.
CCNE1	1	1	yes	no	no	.	.	.	.	1	.
MLH1	4	4	yes	yes	yes	.	.	.	.	1	3
SFPQ	1	1	yes	no	no	.	.	.	.	1	.
ITK	3	3	yes	no	no	.	.	.	.	2	1
PTPN11	1	1	yes	yes	no	.	.	.	.	1	.
RHPN2	1	1	yes	no	no	.	.	.	.	1	.
FAP	1	1	yes	no	no	.	.	.	.	1	.
XPA	1	1	yes	no	no	.	.	.	.	1	.
RAB27A	2	2	yes	no	no	.	.	.	.	1	1
ACSL6	2	2	yes	no	no	.	.	.	.	2	.
MALT1	2	2	yes	no	no	.	.	.	.	1	1
FUS	1	1	yes	no	no	.	.	.	.	1	.
KIT	3	3	yes	no	no	.	.	.	1	2	.
EZH2	2	2	yes	no	no	.	.	.	.	1	1
NFE2L2	1	1	yes	no	no	.	.	.	.	1	.
ARHGEF12	1	1	yes	no	no	.	.	.	.	1	.
SOS1	1	1	yes	yes	no	.	.	.	.	1	.
EIF3H	1	1	yes	no	no	.	.	.	.	1	.
NF1	1	1	yes	yes	no	.	.	.	.	1	.
FANCC	1	1	yes	no	yes	.	.	.	.	.	1
ATIC	1	1	yes	no	no	.	.	.	.	.	1
CARS	1	1	yes	no	no	.	.	.	.	.	1
THRAP3	2	2	yes	no	no	.	.	.	.	.	2
ABL2	1	1	yes	no	no	.	.	.	.	.	1
ARID2	1	1	yes	no	no	.	.	.	.	.	1
BUB1B	1	1	yes	no	no	.	.	.	.	.	1
RTEL1	2	2	yes	no	no	.	.	.	.	.	2
RUNX1	1	1	yes	yes	no	.	.	.	.	.	1
GOLGA5	2	2	yes	no	no	.	.	.	.	.	2
LIFR	1	1	yes	no	no	.	.	.	.	.	1
BAP1	2	2	yes	yes	no	.	.	.	.	.	2
XRCC2	1	1	yes	no	no	.	.	.	.	.	1
BRD4	3	3	yes	no	no	.	.	.	.	.	3
FBXW7	1	1	yes	no	no	.	.	.	.	.	1
SCN9A	2	2	yes	no	no	.	1	.	.	.	1
TSHR	1	1	yes	no	no	.	.	.	.	.	1
PIK3CA	1	1	yes	no	no	.	.	.	.	.	1
FGFR1	1	1	yes	no	no	.	.	.	.	.	1
NTRK3	2	2	yes	no	no	.	.	.	.	.	2
SF3B1	1	1	yes	no	no	.	.	.	.	.	1
MLF1	1	1	yes	no	no	.	.	.	.	.	1
NF2	2	2	yes	yes	no	.	2	.	.	.	.
RBM15	1	1	yes	no	no	.	1	.	.	.	.
RPL35A	1	1	yes	no	no	.	1	.	.	.	.
NOTCH1	1	1	yes	no	no	.	1	.	.	.	.
NFKB2	1	1	yes	no	no	.	1	.	.	.	.
WT1	1	1	yes	yes	no	.	1	.	.	.	.
FLT3	1	1	yes	no	no	.	1	.	.	.	.
CDK4	1	1	yes	yes	no	.	1	.	.	.	.
ELK4	1	1	yes	no	no	.	1	.	.	.	.
SDHAF2	1	1	yes	yes	no	.	1	.	.	.	.
