# Supplementary material for: Identification of potentially oncogenic alterations from tumor-only samples reveals Fanconi anemia pathway mutations in bladder carcinomas
Source: NPJ Genom Med. 2017 Oct 3;2:29. doi: 10.1038/s41525-017-0032-5 (PMC5677944; doi:10.1038/s41525-017-0032-5)
Supplement: Supplementary file 13 — Supplementary Table 11 [file 41525_2017_32_MOESM13_ESM.xlsx]

## Sheet: BLCA alterations
Gene_name	Overall	Germline_nonsyn	Somatic_nonsyn_true	Deletion
UBE2T	1	0	0	1
ATRIP	4	1	0	3
POLN	5	0	4	1
BOD1L	1	0	0	1
POLK	4	0	3	1
FANCE	3	0	2	1
REV3L	6	0	3	3
FANCG	1	0	0	1
FANCF	1	0	0	1
BRCA2	8	2	5	1
FAN1	2	0	1	1
SLX4	7	1	2	4
ERCC4	3	0	2	1
FANCA	3	0	1	2
RBBP8	1	0	0	1
POLI	2	0	0	2
FANCB	1	0	0	1
FANCM	5	2	3	0
FANCD2	5	1	4	0
POLH	1	1	0	0
PALB2	1	0	1	0
RAD51	2	0	2	0
BLM	1	0	1	0
BRCA1	2	0	2	0
MLH1	1	0	1	0
BOD1L1	2	0	2	0
FANCI	3	0	3	0
EXO1	4	2	2	0
RAD51C	1	0	1	0
RAD50	1	0	1	0
PMS2	2	0	2	0
NBN	2	0	2	0
WDR48	2	1	1	0
MUS81	1	0	1	0
BRIP1	3	1	2	0
REV1	2	0	2	0
