# Supplementary material for: Identification of potentially oncogenic alterations from tumor-only samples reveals Fanconi anemia pathway mutations in bladder carcinomas
Source: NPJ Genom Med. 2017 Oct 3;2:29. doi: 10.1038/s41525-017-0032-5 (PMC5677944; doi:10.1038/s41525-017-0032-5)
Supplement: Supplementary file 14 — Supplementary Table 12 [file 41525_2017_32_MOESM14_ESM.xlsx]

## Sheet: Sheet1
	Strand bias	Poor mapping	Triallelic site	Clustered position	Observed in control	Panel of normal samples	Common SNPs	Overall quality
MuTect	Reject if the strand-specific LOD is < 2.0 in directions	Reject if mapping quality of all reads < 20 or ≥ 50% of reads with mapping quality zero	Triallelic sites	Reject sites that have a median variant distance ≤ 10 (near start/end) and a median absolute deviation ≤ 3 (clustered)	(i) ≥ 2 or ≥ 3% of the alternate allele in normal (ii) their sum of quality scores is > 20	Reject artifacts and germ-line variants by inspecting a panel of normal samples	Not considered	LOD score
TOBI	Reject variants with strand-bias p-value < 0.01	Reject sites with mapQ bias p-value < 0.01	Not applicable due to the lack of normal control	Reject variants with tail distance-bias p-value < 0.01	Not applicable due to the lack of normal control	Reject artifacts in a panel of normal samples (hotspot variants in Cosmic were considered as potential functional germline variants)	Reject common dbSNP presents in at least 1% of healthy population (1000 genomes)	Reject variants with QUAL score < 60 or if forward and reverse alternate read depth are greater than 10 reads.
